# Supplementary material for: Ion identity molecular networking for mass spectrometry-based metabolomics in the GNPS environment
Source: Nat Commun. 2021 Jun 22;12:3832. doi: 10.1038/s41467-021-23953-9 (PMC8219731; doi:10.1038/s41467-021-23953-9)
Supplement: Supplementary file 4 — Supplementary Data 1 [file 41467_2021_23953_MOESM4_ESM.xlsx]

## Sheet: Summary sorted sample type
	MSV000084118	MSV000084045	MSV000082081	MSV000084134	MSV000082045	MSV000084056	MSV000084007	MSV000084024	MSV000084170	MSV000082630	MSV000084099	MSV000084101	MSV000083729	MSV000083772	MSV000084116	MSV000084119	MSV000084158	MSV000083601	MSV000084063	MSV000084107	MSV000084008	MSV000081832	MSV000084112	MSV000084148
Massive ID	MSV000084118_salt_addition_robin	MSV000084045_B_subtilis extract	MSV000082081_B_Sub_knockout_sta	MSV000084134_Stachybotrys_stats	MSV000082045_HMP_cultures	MSV000084056_Pseudonocardia Ext	MSV000084007_Basidiobolus_stats	MSV000084024_Fungus-growing T s	MSV000084170_Animal bile acids_	MSV000082630_ONR Primary Wright	MSV000084099_SD Cheetahs_stats.	MSV000084101_Diverse foods_stat	MSV000083729_Stromatolites_tiss	MSV000083772_Stromatolites_DOM_	MSV000084116_Seawater_stats.csv	MSV000084119_Nascent Sea Spray	MSV000084158_SeaScape2019_stats	MSV000083601_Bacteria_from_Roca	MSV000084063_Tunicates - Euherd	MSV000084107_R_HAN_01_05_stats.	MSV000084008_Drug_Metabolism_Bl	MSV000081832_Saliva samples fro	MSV000084112_SEED Grant - Sejal	MSV000084148_Urine biomarker di	Massive ID
Person																									Person
Sample Origin	Standards	Cellculture	Cellculture	Cellculture	Cellculture	Cellculture	Cellculture	Fungal_Garden	Fecal	Fecal	Fecal	Food	Marine	Marine	Marine	Marine	Marine	Marine	Marine	Plasma	Plasma	Saliva	Urine	Urine	Sample Origin
MS Type	FTMS	FTMS	FTMS	FTMS	qTOF	qTOF	qTOF	qTOF	qTOF	FTMS	qTOF	qTOF	FTMS	FTMS	FTMS	FTMS	FTMS	qTOF	qTOF	FTMS	qTOF	qTOF	FTMS	FTMS
Machine Type	Q-Exactive	Q-Exactive	Q-Exactive	LTQ-Orbitrap XL	QToF/ Maxis Impact	micrOTOF-QII	5600 tripple TOF	QToF/ Maxis Impact	QToF/ Maxis Impact	Q-Exactive	QToF/ Maxis Impact	QToF/ Maxis Impact	Q-Exactive	Q-Exactive	Q-Exactive	Q-Exactive	LTQ-Orbitrap Elite	micrOTOF-QII	micrOTOF-QII	Q-Exactive	QToF/ Maxis Impact	QToF/ Maxis Impact	Q-Exactive	LTQ-Orbitrap XL	Machine Type
Gradient Length																									Gradient Length
Column Type																									Column Type
sample #	1	2	5	11	16	23	24	18	15	6	19	20	3	4	9	10	13	21	22	7	14	17	8	12	sample #
Sample # type sorted	1	2	3	4	5	6	7	8	9	10	11	12	13	14	15	16	17	18	19	20	21	22	23	24
Dataset	1	2	5	11	16	23	24	18	15	6	19	20	3	4	9	10	13	21	22	7	14	17	8	12
total nodes	1928	915	1858	410	3816	1039	2183	2322	2068	1619	1155	5347	9491	5667	6059	4404	6224	4443	675	1091	803	321	2325	2316	total nodes
total nodes with MS/MS	1876	852	1858	359	3816	948	2127	2312	1933	1346	1154	5336	9438	5431	5959	4404	6224	4229	652	1074	803	321	2316	2228	total nodes with MS/MS
Library matches (MS2)	422	31	43	4	148	16	0	101	175	100	267	1197	281	184	142	205	256	93	1	119	65	13	174	16	Library matches (MS2)
Ion identities (MS1)	515	198	140	177	74	154	116	134	705	333	22	170	1311	473	947	723	1414	864	122	146	70	22	224	170	Ion identities (MS1)
Ion identities with MS/MS	463	135	140	126	74	63	60	124	570	301	21	159	1258	237	847	723	1414	650	99	129	70	22	215	82	Ion identities with MS/MS
Ion identities with MS/MS %	24.6802	15.8451	7.53498	35.0975	1.9392	6.64557	2.82087	5.36332	29.4878	22.3626	1.81976	2.97976	13.3291	4.36384	14.2138	16.4169	22.7185	15.3701	15.184	12.0112	8.71731	6.85358	9.28325	3.68043	Ion identities with MS/MS %
library matches with ion identity	132	5	2	3	8	0	0	3	65	37	7	25	48	12	26	46	42	15	0	29	10	0	9	5	library matches with ion identity
library matches with ion identity %	31.3	16.1	4.7	75	5.4	0	0	3	37.1	37	2.6	2.1	17.1	6.5	18.3	22.4	16.4	16.1	0	24.4	15.4	0	5.2	31.2	library matches with ion identity %
Ion Identity Networks	134	57	41	52	34	49	33	38	156	146	7	48	363	149	260	212	577	248	34	41	22	8	63	49	Ion Identity Networks
MS/MS scans	1876	852	1858	359	3816	948	2127	2312	1933	1346	1154	5336	9438	5431	5959	4404	6224	4229	652	1074	803	321	2316	2228	MS/MS scans
identified	422	31	43	4	148	16	0	101	175	100	267	1197	281	184	142	205	256	93	1	119	65	13	174	16	identified
identified %	22.5	3.6	2.3	1.1	3.9	1.7	0	4.4	9.1	7.4	23.1	22.4	3	3.4	2.4	4.7	4.1	2.2	0.2	11.1	8.1	4	7.5	0.7	identified %
% singletons FBMN	53.9	40.1	46.2	90.8	31.6	58.2	23.5	33.3	35.4	47.8	22.6	33.7	49.4	37.9	32.1	32.6	44.1	62	53.8	26.4	42	30.8	29.9	82.5	% singletons FBMN
% singletons IIN+FBMN	41.6	34.5	43.4	60.7	30.7	55	23.4	31.4	27.6	41.3	22.4	32.8	43.9	36.6	28.6	28.6	32.8	52.8	46.3	24.3	39.9	29	28.2	80	% singletons IIN+FBMN
% reduced singletons	12.3	5.6	2.8	30.1	0.9	3.2	0.1	1.9	7.8	6.5	0.2	0.9	5.5	1.3	3.5	4	11.3	9.2	7.5	2.1	2.1	1.8	1.7	2.5	% reduced singletons
% nodes reduced by IIN	19.8	11.4	6	22.8	1.4	3.2	2.2	3.7	22.1	16.2	1.2	2.2	9.7	2.2	11.1	12.4	14.3	10.1	10.1	10.1	6.5	5.6	6.8	1.8	% nodes reduced by IIN
Possible new library spectra by IIN	214	10	5	13	21	0	0	6	89	46	12	43	122	13	53	78	70	34	0	32	11	0	28	3	Possible new library spectra by IIN
Possible new library spectra by IIN_ relative to identified	50.7109	32.2581	11.6279	325	14.1892	0		5.94059	50.8571	46	4.49438	3.59231	43.4164	7.06522	37.3239	38.0488	27.3438	36.5591	0	26.8908	16.9231	0	16.092	18.75	Possible new library spectra by IIN_ relative to identified
Library matches as 1	1	1	1	1	1	1		1	1	1	1	1	1	1	1	1	1	1	1	1	1	1	1	1
Total putative new library spectra	903
Total matches	4053
Identified %	0.224947	0.036385	0.0231432	0.0111421	0.0387841	0.0168776	0	0.0436851	0.0905329	0.0742942	0.231369	0.224325	0.0297733	0.0338796	0.0238295	0.0465486	0.0411311	0.021991	0.00153374	0.110801	0.0809465	0.0404984	0.0751295	0.00718133
Sum identified+propagated	636	41	48	17	169	16		107	264	146	279	1240	403	197	195	283	326	127	1	151	76	13	202	19
Sum identified+propagated %	0.339019	0.0481221	0.0258342	0.0473538	0.0442872	0.0168776		0.0462803	0.136575	0.10847	0.241768	0.232384	0.0426997	0.0362732	0.0327236	0.0642598	0.0523779	0.0300307	0.00153374	0.140596	0.0946451	0.0404984	0.0872193	0.00852783
Differnece	0.114072	0.0117371	0.00269107	0.0362117	0.00550314	0		0.00259516	0.0460424	0.0341753	0.0103986	0.00805847	0.0129265	0.00239367	0.00889411	0.0177112	0.0112468	0.00803973	0	0.0297952	0.0136986	0	0.0120898	0.0013465
Remain Unknown	0.660981	0.951878	0.974166	0.952646	0.955713	0.983122		0.95372	0.863425	0.89153	0.758232	0.767616	0.9573	0.963727	0.967276	0.93574	0.947622	0.969969	0.998466	0.859404	0.905355	0.959502	0.912781	0.991472
FBMN density of identification %																									FBMN density of identification %
1	33.6	10.2	7.2	5.6	8.7	3.9	0	10.2	20.6	13.8	32.1	33.4	6.3	7	5.9	10.1	7.6	4.4	0.3	22.4	15.7	13.4	15.9	1.9	1
2	36	12.9	10.4	6.4	11.5	5.1	0	13.1	26.7	17.2	36.8	39.1	9.3	8.7	8.3	14.2	9.6	5	0.5	31.5	20.2	22.4	22.9	2.7	2
3	37.2	16.1	11.7	6.4	13.1	5.4	0	15.8	30.8	18.7	39.7	42.1	11.3	9.6	10.3	16.8	11.2	5.4	0.8	35.6	22.8	29.3	27.5	4	3
4	38.1	18.7	12.5	6.4	14	5.5	0	16.9	33.5	20.5	41.9	43.9	12.2	10.5	11.7	19.1	12.5	5.7	2.3	36.9	24.5	37.1	29.6	5.3	4
5	38.6	19.5	13.1	6.4	14.3	5.5	0	17.9	35.6	22	44.4	45.1	12.7	11.5	12.8	20.5	13.5	5.8	3.7	37.3	25.7	43	30.9	6	5
FBMNxIIN density of identification %																									FBMNxIIN density of identification %
1	41.8	11	7.5	8.9	9	3.9	0	10.5	24.3	16.3	32.8	34	7.3	7.2	6.6	11.4	8.5	5.1	0.3	24.6	16.6	13.4	16.9	2	1
2	45.7	14.2	11.3	11.4	11.9	5.1	0	13.5	37.4	21.1	38.6	40.6	11.3	9.3	10	18.1	12.3	6.4	0.5	35.8	22.2	22.4	25	2.9	2
3	46.6	18.1	14	13.1	13.6	5.4	0	17.1	46.1	23.4	42.3	44.5	14.4	10.4	13.8	24.5	15.6	7	0.8	42.4	25.9	29.6	30.7	4.1	3
4	47.7	21	16.4	13.9	14.9	5.5	0	18.9	51.4	25.5	44.5	47	16.3	11.3	17.6	30.7	18.3	7.6	2.3	46.3	29	38.3	34	5.5	4
5	48.3	23.6	19.1	13.9	15.9	5.5	0	21	54.4	27.6	46.4	48.4	17.5	12.7	21.3	34.3	20.4	8.7	3.7	48.6	32.5	44.9	36	6.1	5
DIFFERENCE																									DIFFERENCE
1	8.2	0.8	0.3	3.3	0.3	0	0	0.3	3.7	2.5	0.7	0.6	1	0.2	0.7	1.3	0.9	0.7	0	2.2	0.9	0	1	0.1	1
2	9.7	1.3	0.9	5	0.4	0	0	0.4	10.7	3.9	1.8	1.5	2	0.6	1.7	3.9	2.7	1.4	0	4.3	2	0	2.1	0.2	2
3	9.4	2	2.3	6.7	0.5	0	0	1.3	15.3	4.7	2.6	2.4	3.1	0.8	3.5	7.7	4.4	1.6	0	6.8	3.1	0.3	3.2	0.1	3
4	9.6	2.3	3.9	7.5	0.9	0	0	2	17.9	5	2.6	3.1	4.1	0.8	5.9	11.6	5.8	1.9	0	9.4	4.5	1.2	4.4	0.2	4
5	9.7	4.1	6	7.5	1.6	0	0	3.1	18.8	5.6	2	3.3	4.8	1.2	8.5	13.8	6.9	2.9	0	11.3	6.8	1.9	5.1	0.1	5
Adducts																									Adducts
Massive ID		MSV000084045_B_subtilis extract	MSV000082081_B_Sub_knockout_sta	MSV000084134_Stachybotrys_stats	MSV000082045_HMP_cultures	MSV000084056_Pseudonocardia Ext	MSV000084007_Basidiobolus_stats	MSV000084024_Fungus-growing T s	MSV000084170_Animal bile acids_	MSV000082630_ONR Primary Wright	MSV000084099_SD Cheetahs_stats.	MSV000084101_Diverse foods_stat	MSV000083729_Stromatolites_tiss	MSV000083772_Stromatolites_DOM_	MSV000084116_Seawater_stats.csv	MSV000084119_Nascent Sea Spray	MSV000084158_SeaScape2019_stats	MSV000083601_Bacteria_from_Roca	MSV000084063_Tunicates - Euherd	MSV000084107_R_HAN_01_05_stats.	MSV000084008_Drug_Metabolism_Bl	MSV000081832_Saliva samples fro	MSV000084112_SEED Grant - Sejal	MSV000084148_Urine biomarker di	Massive ID
[M+Na]+	125	43	37	49	29	45	32	38	144	119	6	48	366	109	320	176	528	222	34	26	14	5	58	19	[M+Na]+
[M+H]+	92	41	37	42	26	22	29	33	135	99	4	36	291	120	211	174	279	200	27	24	25	8	51	21	[M+H]+
[2M+2H]2+	0	0	0	0	0	0	0	0	3	0	0	0	0	0	0	3	0	0	0	0	1	0	0	0	[2M+2H]2+
[M+NH4]+	56	15	12	25	0	46	2	7	70	33	0	10	239	117	195	179	475	163	29	16	1	4	50	19	[M+NH4]+
[M+K]+	46	7	5	13	0	20	0	0	6	0	0	1	30	3	10	8	8	49	18	12	1	0	9	8	[M+K]+
[M-H2O+H]+	46	8	2	17	4	4	17	6	68	39	6	22	130	50	60	30	72	44	5	10	7	2	14	13	[M-H2O+H]+
[M-2H2O+H]+	16	2	1	10	0	1	2	0	43	9	1	6	59	22	41	12	0	21	3	5	3	0	8	14	[M-2H2O+H]+
[M-3H2O+H]+	4	1	0	5	0	0	2	0	24	0	0	0	25	2	2	2	0	13	2	3	0	0	0	5	[M-3H2O+H]+
[M-4H2O+H]+	0	0	0	1	0	0	0	0	1	0	0	0	5	1	0	0	0	7	1	0	0	0	0	2	[M-4H2O+H]+
All [M-nH2O+H]+	66	11	3	33	4	5	21	6	136	48	7	28	219	75	103	44	72	85	11	18	10	2	22	34	All [M-nH2O+H]+
[M-H2O+Na]+	1	5	0	0	0	0	0	0	1	1	0	1	4	0	19	1	2	3	0	1	2	2	0	0	[M-H2O+Na]+
[M-2H2O+Na]+	0	1	0	0	2	0	0	0	0	0	0	0	0	4	0	0	0	3	0	0	0	0	0	0	[M-2H2O+Na]+
[M-H2O+NH4]+	0	4	0	1	0	0	0	0	1	1	0	1	0	11	1	4	1	3	0	0	2	0	1	7	[M-H2O+NH4]+
[M-2H2O+NH4]+	1	1	0	1	0	1	0	0	1	2	0	0	0	8	1	4	0	2	0	0	1	0	0	2	[M-2H2O+NH4]+
[M-H+2Na]+	19	11	10	1	0	0	6	0	0	12	0	1	37	3	14	7	0	0	3	2	2	0	1	2	[M-H+2Na]+
	0	0	0	0	0	0	0	0	0	0	0	0	0	0	0	0	0	0	0	0	0	0	0	0
[2M+Na]+	35	0	6	3	7	3	4	19	61	9	2	18	69	3	20	19	17	20	0	4	5	0	13	0	[2M+Na]+
[2M+H]+	4	1	3	1	1	0	1	14	52	0	1	3	20	2	11	11	6	18	0	12	2	0	7	4	[2M+H]+
[2M-H2O+H]+	0	0	0	1	0	0	0	0	0	1	0	0	0	1	2	0	0	2	0	0	0	0	0	2	[2M-H2O+H]+
[2M-2H2O+H]+	0	0	1	2	0	0	0	0	0	0	0	0	0	0	0	0	0	2	0	0	0	0	0	0	[2M-2H2O+H]+
[2M+NH4]+	4	0	1	0	0	0	0	0	19	0	0	2	9	3	3	18	9	10	0	1	0	0	3	1	[2M+NH4]+
[2M+K]+	2	1	1	0	0	0	0	0	8	0	0	0	1	0	1	0	2	0	0	3	0	0	0	0	[2M+K]+
[3M+Na]+	0	0	0	0	0	0	0	0	7	0	0	0	0	0	0	0	0	0	0	0	0	0	0	0	[3M+Na]+
[3M+H]+	0	0	0	0	0	0	0	0	6	0	0	0	0	0	0	0	0	2	0	1	0	0	0	0	[3M+H]+
	0	0	0	0	0	0	0	0	0	0	0	0	0	0	0	0	0	0	0	0	0	0	0	0
[M+2H]2+	5	22	19	0	1	1	2	6	9	0	0	1	3	0	8	12	7	29	0	0	1	0	2	0	[M+2H]2+
[M-H2O+2H]2+	1	4	1	0	0	0	0	1	2	0	0	1	3	1	0	4	0	3	0	0	0	0	0	0	[M-H2O+2H]2+
[2M-H2O+2H]2+	0	0	0	0	0	1	0	0	1	2	0	0	0	0	0	0	0	0	0	0	0	0	0	0	[2M-H2O+2H]2+
[M+H+NH4]2+	1	0	0	0	0	6	0	0	1	0	0	0	0	0	2	12	0	7	0	0	0	0	2	0	[M+H+NH4]2+
[M+H+Na]2+	1	2	0	0	0	3	0	3	4	0	0	0	0	0	2	4	0	8	0	0	0	0	0	0	[M+H+Na]2+
[2M+H+Na]2+	0	2	0	1	0	0	0	0	3	0	0	0	0	0	4	9	0	3	0	2	0	0	0	1	[2M+H+Na]2+
[M+Ca]2+	19	10	0	0	0	0	5	6	5	0	0	7	8	0	1	2	0	7	0	1	0	0	1	0	[M+Ca]2+
[2M+Ca]2+	0	1	0	2	0	0	0	1	19	0	0	11	0	0	1	9	0	2	0	2	0	0	0	0	[2M+Ca]2+
		0	0	0	0	0	0	0	0	0	0	0	0	0	0	0	0	0	0	0	0	0	0	0
Ion identities %%%
	1	2	5	11	16	23	24	18	15	6	19	20	3	4	9	10	13	21	22	7	14	17	8	12
Total ion identities	515	198	140	177	74	154	116	134	705	333	22	170	1311	473	947	723	1414	864	122	146	70	22	224	170		23.8971
Massive ID	MSV000084118_salt_addition_robin	MSV000084045_B_subtilis extract	MSV000082081_B_Sub_knockout_sta	MSV000084134_Stachybotrys_stats	MSV000082045_HMP_cultures	MSV000084056_Pseudonocardia Ext	MSV000084007_Basidiobolus_stats	MSV000084024_Fungus-growing T s	MSV000084170_Animal bile acids_	MSV000082630_ONR Primary Wright	MSV000084099_SD Cheetahs_stats.	MSV000084101_Diverse foods_stat	MSV000083729_Stromatolites_tiss	MSV000083772_Stromatolites_DOM_	MSV000084116_Seawater_stats.csv	MSV000084119_Nascent Sea Spray	MSV000084158_SeaScape2019_stats	MSV000083601_Bacteria_from_Roca	MSV000084063_Tunicates - Euherd	MSV000084107_R_HAN_01_05_stats.	MSV000084008_Drug_Metabolism_Bl	MSV000081832_Saliva samples fro	MSV000084112_SEED Grant - Sejal	MSV000084148_Urine biomarker di	Massive ID	average	standard deviation		Marine average	Marine standard deviation		rest average	rest standard deviation		cell average	cell standard deviation
[M+Na]+	24.2718	21.7172	26.4286	27.6836	39.1892	29.2208	27.5862	28.3582	20.4255	35.7357	27.2727	28.2353	27.9176	23.0444	33.7909	24.343	37.3409	25.6944	27.8689	17.8082	20	22.7273	25.8929	11.1765	[M+Na]+	26.4982	6.3323		28.5714	5.19249		25.5911	6.71879		28.6376	5.76999
[M+H]+	17.8641	20.7071	26.4286	23.7288	35.1351	14.2857	25	24.6269	19.1489	29.7297	18.1818	21.1765	22.1968	25.37	22.2809	24.0664	19.7313	23.1481	22.1311	16.4384	35.7143	36.3636	22.7679	12.3529	[M+H]+	23.5092	6.19448		22.7035	1.76835		23.8616	7.38864		24.2142	6.86874
[2M+2H]2+	0	0	0	0	0	0	0	0	0.425532	0	0	0	0	0	0	0.414938	0	0	0	0	1.42857	0	0	0	[2M+2H]2+	0.098654	0.31408		0.0592768	0.156832		0.115881	0.36579		0	0
[M+NH4]+	10.8738	7.57576	8.57143	14.1243	0	29.8701	1.72414	5.22388	9.92908	9.90991	0	5.88235	18.2304	24.7357	20.5913	24.758	33.5926	18.8657	23.7705	10.9589	1.42857	18.1818	22.3214	11.1765	[M+NH4]+	13.9749	9.76742		23.5063	5.20816		9.80489	8.25406		10.311	10.8412
[M+K]+	8.93204	3.53535	3.57143	7.34463	0	12.987	0	0	0.851064	0	0	0.588235	2.28833	0.634249	1.05597	1.1065	0.565771	5.6713	14.7541	8.21918	1.42857	0	4.01786	4.70588	[M+K]+	3.18806	4.16257		3.72517	5.1802		2.95308	3.806		4.57307	4.94736
[M-H2O+H]+	8.93204	4.0404	1.42857	9.60452	5.40541	2.5974	14.6552	4.47761	9.64539	11.7117	27.2727	12.9412	9.91609	10.5708	6.3358	4.14938	5.09194	5.09259	4.09836	6.84932	10	9.09091	6.25	7.64706	[M-H2O+H]+	8.21184	5.37279		6.465	2.69309		8.97609	6.11473		6.28858	4.98145
[M-2H2O+H]+	3.1068	1.0101	0.714286	5.64972	0	0.649351	1.72414	0	6.09929	2.7027	4.54545	3.52941	4.50038	4.65116	4.32946	1.65975	0	2.43056	2.45902	3.42466	4.28571	0	3.57143	8.23529	[M-2H2O+H]+	2.87704	2.23708		2.86148	1.7332		2.88385	2.47755		1.6246	2.04979
[M-3H2O+H]+	0.776699	0.505051	0	2.82486	0	0	1.72414	0	3.40426	0	0	0	1.90694	0.422833	0.211193	0.276625	0	1.50463	1.63934	2.05479	0	0	0	2.94118	[M-3H2O+H]+	0.844167	1.13151		0.851652	0.796923		0.840892	1.27425		0.842341	1.17901
[M-4H2O+H]+	0	0	0	0.564972	0	0	0	0	0.141844	0	0	0	0.381388	0.211416	0	0	0	0.810185	0.819672	0	0	0	0	1.17647	[M-4H2O+H]+	0.178519	0.337694		0.317523	0.368028		0.117705	0.316409		0.094162	0.230649
All [M-nH2O+H]+	12.8155	5.55556	2.14286	18.6441	5.40541	3.24675	18.1034	4.47761	19.2908	14.4144	31.8182	16.4706	16.7048	15.8562	10.8765	6.08575	5.09194	9.83796	9.01639	12.3288	14.2857	9.09091	9.82143	20		12.1116	7.02371		10.4956	4.44789		12.8185	7.91765		8.84968	7.49201
[M-H2O+Na]+	0.194175	2.52525	0	0	0	0	0	0	0.141844	0.3003	0	0.588235	0.305111	0	2.00634	0.138313	0.141443	0.347222	0	0.684932	2.85714	9.09091	0	0	[M-H2O+Na]+	0.83161	1.98268		0.419775	0.712355		1.01179	2.33425		0.420875	1.03093
[M-2H2O+Na]+	0	0.505051	0	0	2.7027	0	0	0	0	0	0	0	0	0.845666	0	0	0	0.347222	0	0	0	0	0	0	[M-2H2O+Na]+	0.191332	0.585949		0.170413	0.324662		0.200485	0.679047		0.534626	1.08118
[M-H2O+NH4]+	0	2.0202	0	0.564972	0	0	0	0	0.141844	0.3003	0	0.588235	0	2.32558	0.105597	0.55325	0.0707214	0.347222	0	0	2.85714	0	0.446429	4.11765	[M-H2O+NH4]+	0.627789	1.10702		0.486053	0.836401		0.689798	1.22641		0.430862	0.810747
[M-2H2O+NH4]+	0.194175	0.505051	0	0.564972	0	0.649351	0	0	0.141844	0.600601	0	0	0	1.69133	0.105597	0.55325	0	0.231481	0	0	1.42857	0	0	1.17647	[M-2H2O+NH4]+	0.332544	0.499528		0.368809	0.616345		0.316679	0.461671		0.286562	0.317244
[M-H+2Na]+	3.68932	5.55556	7.14286	0.564972	0	0	5.17241	0	0	3.6036	0	0.588235	2.82227	0.634249	1.47835	0.968188	0	0	2.45902	1.36986	2.85714	0	0.446429	1.17647	[M-H+2Na]+	1.60172	2.04987		1.19458	1.1216		1.77985	2.35552		3.07263	3.23454
Sum_check	78.835	70.202	74.2857	93.2203	82.4324	90.2597	77.5862	62.6866	70.4965	94.5946	77.2727	74.1176	90.4653	95.1374	92.2914	82.9876	96.5347	84.4907	100	67.8082	84.2857	95.4545	85.7143	65.8824
[2M+Na]+	6.79612	0	4.28571	1.69492	9.45946	1.94805	3.44828	14.1791	8.65248	2.7027	9.09091	10.5882	5.26316	0.634249	2.11193	2.62794	1.20226	2.31481	0	2.73973	7.14286	0	5.80357	0	[2M+Na]+	4.16915	3.94899		2.02205	1.71525		5.1085	4.31307		3.47274	3.28778
[2M+H]+	0.776699	0.505051	2.14286	0.564972	1.35135	0	0.862069	10.4478	7.37589	0	4.54545	1.76471	1.52555	0.422833	1.16156	1.52144	0.424328	2.08333	0	8.21918	2.85714	0	3.125	2.35294	[2M+H]+	2.31537	2.8081		1.01986	0.753832		2.88215	3.19564		0.904383	0.752059
[2M-H2O+H]+	0	0	0	0.564972	0	0	0	0	0	0.3003	0	0	0	0.211416	0.211193	0	0	0.231481	0	0	0	0	0	1.17647	[2M-H2O+H]+	0.11721	0.27139		0.0934416	0.116736		0.127609	0.319678		0.094162	0.230649
[2M-2H2O+H]+	0	0	0.714286	1.12994	0	0	0	0	0	0	0	0	0	0	0	0	0	0.231481	0	0	0	0	0	0	[2M-2H2O+H]+	0.0902483	0.274129		0.0330688	0.0874918		0.115264	0.323976		0.307372	0.493986
[2M+NH4]+	0.776699	0	0.714286	0	0	0	0	0	2.69504	0	0	1.17647	0.686499	0.634249	0.31679	2.48963	0.636492	1.15741	0	0.684932	0	0	1.33929	0.588235	[2M+NH4]+	0.570405	0.774593		0.845866	0.807097		0.44989	0.754008		0.119048	0.291606
[2M+K]+	0.38835	0.505051	0.714286	0	0	0	0	0	1.13475	0	0	0	0.0762777	0	0.105597	0	0.141443	0	0	2.05479	0	0	0	0	[2M+K]+	0.205748	0.492602		0.0461881	0.0606102		0.275555	0.580817		0.203223	0.321709
[3M+Na]+	0	0	0	0	0	0	0	0	0.992908	0	0	0	0	0	0	0	0	0	0	0	0	0	0	0	[3M+Na]+	0.0431699	0.207036		0	0		0.0620567	0.248227		0	0
[3M+H]+	0	0	0	0	0	0	0	0	0.851064	0	0	0	0	0	0	0	0	0.231481	0	0.684932	0	0	0	0	[3M+H]+	0.0768468	0.224742		0.0330688	0.0874918		0.0959997	0.264069		0	0
All Multimers	0	0	0	0	0	0	0	0	0	0	0	0	0	0	0	0	0	0	0	0	0	0	0	0	All Multimers	0	0		0	0		0	0		0	0
[M+2H]2+	0.970874	11.1111	13.5714	0	1.35135	0.649351	1.72414	4.47761	1.2766	0	0	0.588235	0.228833	0	0.844773	1.65975	0.49505	3.35648	0	0	1.42857	0	0.892857	0	[M+2H]2+	1.89809	3.50254		0.940698	1.21363		2.31695	4.09741		4.73456	5.97268
[M-H2O+2H]2+	0.194175	2.0202	0.714286	0	0	0	0	0.746269	0.283688	0	0	0.588235	0.228833	0.211416	0	0.55325	0	0.347222	0	0	0	0	0	0	[M-H2O+2H]2+	0.247539	0.461677		0.191532	0.210919		0.272042	0.541031		0.455748	0.817947
[2M-H2O+2H]2+	0	0	0	0	0	0.649351	0	0	0.141844	0.600601	0	0	0	0	0	0	0	0	0	0	0	0	0	0	[2M-H2O+2H]2+	0.0605128	0.18069		0	0		0.0869872	0.21314		0.108225	0.265096
[M+H+NH4]2+	0.194175	0	0	0	0	3.8961	0	0	0.141844	0	0	0	0	0	0.211193	1.65975	0	0.810185	0	0	0	0	0.892857	0	[M+H+NH4]2+	0.330954	0.877329		0.383018	0.636246		0.308175	0.982425		0.649351	1.59058
[M+H+Na]2+	0.194175	1.0101	0	0	0	1.94805	0	2.23881	0.567376	0	0	0	0	0	0.211193	0.55325	0	0.925926	0	0	0	0	0	0	[M+H+Na]2+	0.324118	0.63751		0.241481	0.365111		0.360271	0.733606		0.493025	0.819361
[2M+H+Na]2+	0	1.0101	0	0.564972	0	0	0	0	0.425532	0	0	0	0	0	0.422386	1.24481	0	0.347222	0	1.36986	0	0	0	0.588235	[2M+H+Na]2+	0.259701	0.428551		0.287775	0.459861		0.247419	0.429237		0.262512	0.430354
[M+Ca]2+	3.68932	5.05051	0	0	0	0	4.31034	4.47761	0.70922	0	0	4.11765	0.610221	0	0.105597	0.276625	0	0.810185	0	0.684932	0	0	0.446429	0	[M+Ca]2+	0.939101	1.6935		0.257518	0.329705		1.23729	1.96244		1.56014	2.42827
[2M+Ca]2+	0	0.505051	0	1.12994	0	0	0	0.746269	2.69504	0	0	6.47059	0	0	0.105597	1.24481	0	0.231481	0	1.36986	0	0	0	0	[2M+Ca]2+	0.630376	1.43925		0.225984	0.457677		0.807297	1.6866		0.272499	0.466115

## Sheet: MSV000084118_salt_addition
Valid dataset (mgf fits graphml)?	true
All library hits have MSMS in mgf	true
Library hits with MSMS in mgf %	100	(should be 100 %; otherwise check if graphml was result of this mgf)
total nodes	1928	All nodes (might include some nodes without MS/MS scan but ion identity)
total nodes with MS/MS	1876	All nodes with MS/MS scan
Library matches (MS2)	422	Library matches with the GNPS library
Ion identities (MS1)	515	Nodes with ion identities (can include some without MS/MS scan)
Ion identities with MS/MS	463	Nodes with ion identity and MS/MS scan
library matches with ion identity	132
library matches with ion identity %	31.3
Ion Identity Networks	134
Percentage of identified compounds per feature with a minimum of X signals in MS/MS spectrum
Nodes reduced by IIN = All nodes (with MS/MS) in a ion identity network reduced to 1 neutral molecule node
min signals	MS/MS scans	identified	identified %	singletons FBMN	singletons IIN+FBMN	% singletons FBMN	% singletons IIN+FBMN	Nodes reduced by IIN	% nodes reduced by IIN	Remaining nodes after IIN reduction	Possible new library spectra by IIN
0	1876	422	22.5	1011	781	53.9	41.6	371	19.8	1505	214
1	1840	422	22.9	975	764	53	41.5	352	19.1	1488	199
4	1344	422	31.4	479	395	35.6	29.4	214	15.9	1130	116
6	1108	376	33.9	331	275	29.9	24.8	174	15.7	934	92
###################################################################
distance to identified compounds (each node is only counted once (even if connected to multiple identified compounds)
Feature based molecular networking only (NO IIN)
	dist	0	1	2	3	4	5	0	1	2	3	4	5
min signals	MS/MS scans	n within 0	n within 1	n within 2	n within 3	n within 4	n within 5	% within 0	% within 1	% within 2	% within 3	% within 4	% within 5
0	1876	422	630	675	697	715	725	22.5	33.6	36	37.2	38.1	38.6
1	1840	422	630	675	697	715	725	22.9	34.2	36.7	37.9	38.9	39.4
4	1344	422	630	675	697	715	725	31.4	46.9	50.2	51.9	53.2	53.9
6	1108	422	556	591	604	617	627	38.1	50.2	53.3	54.5	55.7	56.6
FBMN and IIN edges
	dist	0	1	2	3	4	5	0	1	2	3	4	5
min signals	MS/MS scans	n within 0	n within 1	n within 2	n within 3	n within 4	n within 5	% within 0	% within 1	% within 2	% within 3	% within 4	% within 5
0	1876	422	785	858	874	895	907	22.5	41.8	45.7	46.6	47.7	48.3
1	1840	422	770	842	858	879	891	22.9	41.8	45.8	46.6	47.8	48.4
4	1344	422	693	753	769	787	799	31.4	51.6	56	57.2	58.6	59.4
6	1108	422	603	647	659	672	684	38.1	54.4	58.4	59.5	60.6	61.7
###################################################################
Ion identities	515
Adduct distribution						Adduct distribution (sorted by n)
ion type	n						ion type	n
[2M+H]+	4						[M+Na]+	125
[2M+K]+	2						[M+H]+	92
[2M+NH4]+	4						[M+NH4]+	56
[2M+Na]+	35						[M-H2O+H]+	46
[2M-H+2Na]+	1						[M+K]+	46
[M+2H]2+	5						[2M+Na]+	35
[M+ACN+H]+	1						[M+ACN+NH4]+	31
[M+ACN+NH4]+	31						[M+Ca]2+	19
[M+Ca]2+	19						[M-H+2Na]+	19
[M+Fe]2+	2						[M-2H2O+H]+	16
[M+H+NH4]2+	1						[M+2H]2+	5
[M+H+Na]2+	1						[2M+NH4]+	4
[M+HFA+NH4]+	1						[2M+H]+	4
[M+H]+	92						[M-3H2O+H]+	4
[M+K]+	46						[2M+K]+	2
[M+NH4]+	56						[M+Fe]2+	2
[M+Na]+	125						[M-H2O+Na]+	1
[M-2H2O+2H]2+	1						[M-2H2O+NH4]+	1
[M-2H2O+H]+	16						[2M-H+2Na]+	1
[M-2H2O+NH4]+	1						[M+H+NH4]2+	1
[M-3H2O+H]+	4						[M-2H2O+2H]2+	1
[M-H+2Na]+	19						[M+ACN+H]+	1
[M-H2O+2H]2+	1						[M+H+Na]2+	1
[M-H2O+H]+	46						[M-H2O+2H]2+	1
[M-H2O+Na]+	1						[M+HFA+NH4]+	1
###################################################################
Ion identity networks													Total new connected propagated nodes=	214
							Possible library entries with n signals
NetID	net size	nodes with MSMS	identified	all ions	ions matched library	Reduction by	n=3	ions n=3	n=4	ions n=4	n=6	ions n=6	Nodes with MSMS - identified = new conencted nodes
249	10	10	4	[2M+NH4]+ | [2M-H+2Na]+ | [M+Fe]2+ | [M+H]+ | [M+K]+ | [M+NH4]+ | [M+Na]+ | [M-2H2O+H]+ | [M-H+2Na]+ | [M-H2O+H]+	[M+H]+ | [M+K]+ | [M+NH4]+ | [M+Na]+	9	5	[2M+NH4]+ | [2M-H+2Na]+ | [M-2H2O+H]+ | [M-H+2Na]+ | [M-H2O+H]+	5	[2M+NH4]+ | [2M-H+2Na]+ | [M-2H2O+H]+ | [M-H+2Na]+ | [M-H2O+H]+	5	[2M+NH4]+ | [2M-H+2Na]+ | [M-2H2O+H]+ | [M-H+2Na]+ | [M-H2O+H]+	6
143	9	9	4	[2M+K]+ | [2M+NH4]+ | [2M+Na]+ | [M+ACN+NH4]+ | [M+H]+ | [M+K]+ | [M+NH4]+ | [M+Na]+ | [M-H2O+H]+	[M+H]+ | [M+NH4]+ | [M+Na]+ | [M-H2O+H]+	8	2	[2M+NH4]+ | [2M+Na]+	2	[2M+NH4]+ | [2M+Na]+	2	[2M+NH4]+ | [2M+Na]+	5
21	8	8	0	[M+ACN+H]+ | [M+H]+ | [M+Na]+ | [M+Na]+ | [M-3H2O+H]+ | [M-H+2Na]+ | [M-H2O+H]+ | [M-H2O+H]+		7	0		0		0		0
165	8	8	0	[2M+Na]+ | [M+ACN+NH4]+ | [M+H]+ | [M+K]+ | [M+K]+ | [M+NH4]+ | [M+Na]+ | [M-H2O+H]+		7	0		0		0		0
170	8	7	0	[M+2H]2+ | [M+Ca]2+ | [M+Fe]2+ | [M+H+Na]2+ | [M+H]+ | [M+NH4]+ | [M+Na]+ | [M-H+2Na]+		6	0		0		0		0
176	8	7	2	[M+Na]+ | [M+Na]+ | [M+Na]+ | [M+Na]+ | [M+Na]+ | [M-2H2O+H]+ | [M-3H2O+H]+ | [M-H+2Na]+	[M+Na]+ | [M-2H2O+H]+	6	4	[M+Na]+ | [M+Na]+ | [M+Na]+ | [M+Na]+	0		0		5
88	7	7	1	[2M+Na]+ | [M+ACN+NH4]+ | [M+H]+ | [M+K]+ | [M+Na]+ | [M-2H2O+H]+ | [M-H2O+H]+	[M+H]+	6	4	[2M+Na]+ | [M+ACN+NH4]+ | [M-2H2O+H]+ | [M-H2O+H]+	3	[2M+Na]+ | [M-2H2O+H]+ | [M-H2O+H]+	3	[2M+Na]+ | [M-2H2O+H]+ | [M-H2O+H]+	6
153	7	6	0	[2M+Na]+ | [M+ACN+NH4]+ | [M+H]+ | [M+K]+ | [M+Na]+ | [M-2H2O+H]+ | [M-H2O+H]+		5	0		0		0		0
19	6	6	0	[M+Na]+ | [M-3H2O+H]+ | [M-3H2O+H]+ | [M-H+2Na]+ | [M-H2O+H]+ | [M-H2O+H]+		5	0		0		0		0
286	6	6	1	[2M+Na]+ | [M+ACN+NH4]+ | [M+H]+ | [M+K]+ | [M+NH4]+ | [M+Na]+	[M+H]+	5	2	[M+NH4]+ | [M+Na]+	2	[M+NH4]+ | [M+Na]+	2	[M+NH4]+ | [M+Na]+	5
80	6	6	2	[2M+Na]+ | [M+ACN+NH4]+ | [M+H]+ | [M+K]+ | [M+NH4]+ | [M+Na]+	[M+H]+ | [M+NH4]+	5	0		0		0		4
102	6	5	1	[M+H]+ | [M+Na]+ | [M-H+2Na]+ | [M-H2O+H]+ | [M-H2O+H]+ | [M-H2O+H]+	[M+H]+	4	4	[M-H+2Na]+ | [M-H2O+H]+ | [M-H2O+H]+ | [M-H2O+H]+	4	[M-H+2Na]+ | [M-H2O+H]+ | [M-H2O+H]+ | [M-H2O+H]+	3	[M-H2O+H]+ | [M-H2O+H]+ | [M-H2O+H]+	4
106	6	6	2	[2M+Na]+ | [M+ACN+NH4]+ | [M+H]+ | [M+K]+ | [M+Na]+ | [M-H2O+H]+	[M+H]+ | [M-H2O+H]+	5	2	[2M+Na]+ | [M+Na]+	2	[2M+Na]+ | [M+Na]+	2	[2M+Na]+ | [M+Na]+	4
123	6	6	2	[2M+Na]+ | [M+H+NH4]2+ | [M+H]+ | [M+K]+ | [M+NH4]+ | [M+Na]+	[M+H]+ | [M+Na]+	5	3	[2M+Na]+ | [M+H+NH4]2+ | [M+NH4]+	3	[2M+Na]+ | [M+H+NH4]2+ | [M+NH4]+	2	[M+H+NH4]2+ | [M+NH4]+	4
148	6	5	2	[2M+Na]+ | [M+ACN+NH4]+ | [M+H]+ | [M+K]+ | [M+NH4]+ | [M+Na]+	[M+H]+ | [M+NH4]+	4	1	[M+Na]+	1	[M+Na]+	1	[M+Na]+	3
151	6	4	2	[M+H]+ | [M+Na]+ | [M-H+2Na]+ | [M-H+2Na]+ | [M-H+2Na]+ | [M-H2O+H]+	[M+H]+ | [M-H2O+H]+	3	1	[M-H+2Na]+	0		0		2
158	6	6	3	[2M+Na]+ | [M+ACN+NH4]+ | [M+H]+ | [M+NH4]+ | [M+Na]+ | [M-H2O+H]+	[M+H]+ | [M+NH4]+ | [M-H2O+H]+	5	2	[2M+Na]+ | [M+Na]+	2	[2M+Na]+ | [M+Na]+	2	[2M+Na]+ | [M+Na]+	3
159	6	6	3	[2M+Na]+ | [M+ACN+NH4]+ | [M+H]+ | [M+K]+ | [M+Na]+ | [M-H2O+H]+	[M+H]+ | [M+Na]+ | [M-H2O+H]+	5	1	[2M+Na]+	1	[2M+Na]+	1	[2M+Na]+	3
194	6	6	2	[2M+NH4]+ | [2M+Na]+ | [M+ACN+NH4]+ | [M+K]+ | [M+NH4]+ | [M+Na]+	[M+NH4]+ | [M+Na]+	5	3	[2M+NH4]+ | [2M+Na]+ | [M+K]+	2	[2M+NH4]+ | [2M+Na]+	2	[2M+NH4]+ | [2M+Na]+	4
206	6	6	2	[2M+K]+ | [2M+Na]+ | [M+ACN+NH4]+ | [M+K]+ | [M+NH4]+ | [M+Na]+	[M+NH4]+ | [M+Na]+	5	1	[2M+Na]+	1	[2M+Na]+	1	[2M+Na]+	4
208	6	6	2	[2M+NH4]+ | [2M+Na]+ | [M+ACN+NH4]+ | [M+K]+ | [M+NH4]+ | [M+Na]+	[M+NH4]+ | [M+Na]+	5	3	[2M+NH4]+ | [2M+Na]+ | [M+K]+	2	[2M+NH4]+ | [2M+Na]+	2	[2M+NH4]+ | [2M+Na]+	4
222	6	5	1	[M+H]+ | [M+K]+ | [M+Na]+ | [M-2H2O+NH4]+ | [M-2H2O+NH4]+ | [M-H2O+H]+	[M+H]+	4	3	[M-2H2O+NH4]+ | [M-2H2O+NH4]+ | [M-H2O+H]+	3	[M-2H2O+NH4]+ | [M-2H2O+NH4]+ | [M-H2O+H]+	3	[M-2H2O+NH4]+ | [M-2H2O+NH4]+ | [M-H2O+H]+	4
227	6	6	3	[2M+Na]+ | [M+ACN+NH4]+ | [M+H]+ | [M+K]+ | [M+NH4]+ | [M+Na]+	[M+H]+ | [M+NH4]+ | [M+Na]+	5	1	[2M+Na]+	1	[2M+Na]+	0		3
9	5	5	3	[M+Ca]2+ | [M+H]+ | [M+NH4]+ | [M+Na]+ | [M-H2O+H]+	[M+H]+ | [M+NH4]+ | [M-H2O+H]+	4	2	[M+Ca]2+ | [M+Na]+	2	[M+Ca]2+ | [M+Na]+	1	[M+Ca]2+	2
267	5	3	1	[M+ACN+NH4]+ | [M+HFA+NH4]+ | [M+K]+ | [M+NH4]+ | [M+Na]+	[M+NH4]+	2	1	[M+Na]+	1	[M+Na]+	1	[M+Na]+	2
11	5	5	2	[2M+Na]+ | [M+K]+ | [M+NH4]+ | [M+Na]+ | [M-H2O+H]+	[M+NH4]+ | [M-H2O+H]+	4	1	[M+Na]+	1	[M+Na]+	1	[M+Na]+	3
18	5	5	0	[M+ACN+H]+ | [M+Na]+ | [M-3H2O+H]+ | [M-H+2Na]+ | [M-H2O+H]+		4	0		0		0		0
285	5	4	0	[M+ACN+NH4]+ | [M+H]+ | [M+K]+ | [M+NH4]+ | [M+Na]+		3	0		0		0		0
50	5	5	1	[M+H]+ | [M+Na]+ | [M-2H2O+H]+ | [M-3H2O+H]+ | [M-H2O+H]+	[M+H]+	4	4	[M+Na]+ | [M-2H2O+H]+ | [M-3H2O+H]+ | [M-H2O+H]+	3	[M-2H2O+H]+ | [M-3H2O+H]+ | [M-H2O+H]+	3	[M-2H2O+H]+ | [M-3H2O+H]+ | [M-H2O+H]+	4
58	5	5	1	[2M+Na]+ | [M+ACN+NH4]+ | [M+K]+ | [M+NH4]+ | [M+Na]+	[M+NH4]+	4	3	[2M+Na]+ | [M+K]+ | [M+Na]+	2	[2M+Na]+ | [M+Na]+	2	[2M+Na]+ | [M+Na]+	4
74	5	5	1	[M+H]+ | [M+Na]+ | [M-2H2O+H]+ | [M-H+2Na]+ | [M-H2O+H]+	[M+H]+	4	3	[M+Na]+ | [M-2H2O+H]+ | [M-H2O+H]+	3	[M+Na]+ | [M-2H2O+H]+ | [M-H2O+H]+	2	[M-2H2O+H]+ | [M-H2O+H]+	4
128	5	5	2	[2M+Na]+ | [M+ACN+NH4]+ | [M+Ca]2+ | [M+H]+ | [M+Na]+	[M+H]+ | [M+Na]+	4	3	[2M+Na]+ | [M+ACN+NH4]+ | [M+Ca]2+	3	[2M+Na]+ | [M+ACN+NH4]+ | [M+Ca]2+	2	[M+ACN+NH4]+ | [M+Ca]2+	3
138	5	5	2	[M+ACN+NH4]+ | [M+H]+ | [M+K]+ | [M+NH4]+ | [M+Na]+	[M+H]+ | [M+Na]+	4	2	[M+K]+ | [M+NH4]+	2	[M+K]+ | [M+NH4]+	2	[M+K]+ | [M+NH4]+	3
161	5	5	0	[M+2H]2+ | [M+Ca]2+ | [M+H]+ | [M+NH4]+ | [M+Na]+		4	0		0		0		0
174	5	4	2	[M+Na]+ | [M+Na]+ | [M-2H2O+H]+ | [M-3H2O+H]+ | [M-H+2Na]+	[M+Na]+ | [M-2H2O+H]+	3	1	[M+Na]+	0		0		2
179	5	5	1	[M+Ca]2+ | [M+H]+ | [M+Na]+ | [M-2H2O+2H]2+ | [M-H2O+2H]2+	[M+H]+	4	3	[M+Ca]2+ | [M-2H2O+2H]2+ | [M-H2O+2H]2+	3	[M+Ca]2+ | [M-2H2O+2H]2+ | [M-H2O+2H]2+	3	[M+Ca]2+ | [M-2H2O+2H]2+ | [M-H2O+2H]2+	4
180	5	5	0	[2M+Na]+ | [M+ACN+NH4]+ | [M+H]+ | [M+Na]+ | [M-H2O+H]+		4	0		0		0		0
187	5	5	2	[M+ACN+NH4]+ | [M+H]+ | [M+K]+ | [M+NH4]+ | [M+Na]+	[M+H]+ | [M+NH4]+	4	1	[M+Na]+	1	[M+Na]+	0		3
198	5	4	1	[M+Na]+ | [M-2H2O+H]+ | [M-H+2Na]+ | [M-H+2Na]+ | [M-H2O+H]+	[M-H2O+H]+	3	3	[M-2H2O+H]+ | [M-H+2Na]+ | [M-H+2Na]+	3	[M-2H2O+H]+ | [M-H+2Na]+ | [M-H+2Na]+	0		3
211	5	4	2	[M+H]+ | [M+Na]+ | [M-2H2O+H]+ | [M-3H2O+H]+ | [M-H2O+H]+	[M-3H2O+H]+ | [M-H2O+H]+	3	1	[M-2H2O+H]+	1	[M-2H2O+H]+	1	[M-2H2O+H]+	2
215	5	5	2	[M+Ca]2+ | [M+H]+ | [M+Na]+ | [M-2H2O+H]+ | [M-H2O+H]+	[M+H]+ | [M-H2O+H]+	4	2	[M+Ca]2+ | [M-2H2O+H]+	2	[M+Ca]2+ | [M-2H2O+H]+	2	[M+Ca]2+ | [M-2H2O+H]+	3
219	5	4	1	[2M+Na]+ | [M+ACN+NH4]+ | [M+H]+ | [M+K]+ | [M+Na]+	[M+H]+	3	2	[M+ACN+NH4]+ | [M+K]+	0		0		3
240	5	5	0	[M+ACN+NH4]+ | [M+H]+ | [M+Na]+ | [M-H2O+H]+ | [M-H2O+Na]+		4	0		0		0		0
246	5	5	0	[2M+H]+ | [2M+Na]+ | [M+ACN+NH4]+ | [M+H]+ | [M+Na]+		4	0		0		0		0
255	5	5	0	[M+H]+ | [M+K]+ | [M+NH4]+ | [M+Na]+ | [M-H2O+H]+		4	0		0		0		0
258	4	3	0	[2M+Na]+ | [M+H]+ | [M+K]+ | [M+Na]+		2	0		0		0		0
262	4	4	1	[M+K]+ | [M+NH4]+ | [M+Na]+ | [M-H2O+H]+	[M+NH4]+	3	1	[M-H2O+H]+	1	[M-H2O+H]+	1	[M-H2O+H]+	3
13	4	4	3	[M+H]+ | [M+NH4]+ | [M+Na]+ | [M-H2O+H]+	[M+H]+ | [M+NH4]+ | [M-H2O+H]+	3	1	[M+Na]+	1	[M+Na]+	1	[M+Na]+	1
26	4	2	1	[2M+Na]+ | [M+H]+ | [M+K]+ | [M+Na]+	[M+H]+	1	1	[M+Na]+	1	[M+Na]+	0		1
33	4	4	1	[2M+H]+ | [2M+Na]+ | [M+H]+ | [M+Na]+	[M+H]+	3	3	[2M+H]+ | [2M+Na]+ | [M+Na]+	1	[2M+H]+	1	[2M+H]+	3
40	4	3	1	[M+ACN+NH4]+ | [M+H]+ | [M+K]+ | [M+Na]+	[M+H]+	2	1	[M+Na]+	1	[M+Na]+	0		2
51	4	3	1	[2M+Na]+ | [M+Ca]2+ | [M+H]+ | [M+Na]+	[M+H]+	2	1	[M+Na]+	1	[M+Na]+	1	[M+Na]+	2
71	4	4	0	[M+H]+ | [M+Na]+ | [M-2H2O+H]+ | [M-H2O+H]+		3	0		0		0		0
81	4	4	2	[M+H]+ | [M+NH4]+ | [M+Na]+ | [M-H2O+H]+	[M+H]+ | [M+NH4]+	3	1	[M-H2O+H]+	1	[M-H2O+H]+	1	[M-H2O+H]+	2
85	4	3	2	[M+Ca]2+ | [M+NH4]+ | [M+Na]+ | [M-H2O+H]+	[M+NH4]+ | [M+Na]+	2	1	[M+Ca]2+	1	[M+Ca]2+	1	[M+Ca]2+	1
87	4	4	2	[M+Ca]2+ | [M+NH4]+ | [M+Na]+ | [M-H+2Na]+	[M+NH4]+ | [M+Na]+	3	2	[M+Ca]2+ | [M-H+2Na]+	2	[M+Ca]2+ | [M-H+2Na]+	2	[M+Ca]2+ | [M-H+2Na]+	2
91	4	4	3	[M+Ca]2+ | [M+NH4]+ | [M+Na]+ | [M-H2O+H]+	[M+NH4]+ | [M+Na]+ | [M-H2O+H]+	3	1	[M+Ca]2+	1	[M+Ca]2+	0		1
94	4	3	1	[M+Ca]2+ | [M+NH4]+ | [M+Na]+ | [M-H+2Na]+	[M+NH4]+	2	2	[M+Ca]2+ | [M+Na]+	2	[M+Ca]2+ | [M+Na]+	2	[M+Ca]2+ | [M+Na]+	2
112	4	4	1	[M+ACN+NH4]+ | [M+H]+ | [M+K]+ | [M+Na]+	[M+H]+	3	0		0		0		3
114	4	4	1	[M+H]+ | [M+Na]+ | [M-2H2O+H]+ | [M-H2O+H]+	[M+H]+	3	2	[M-2H2O+H]+ | [M-H2O+H]+	2	[M-2H2O+H]+ | [M-H2O+H]+	2	[M-2H2O+H]+ | [M-H2O+H]+	3
124	4	4	0	[2M+Na]+ | [2M+Na]+ | [M+H+NH4]2+ | [M+NH4]+		3	0		0		0		0
150	4	1	0	[2M+Na]+ | [M+H]+ | [M+NH4]+ | [M+Na]+		0	0		0		0		0
160	4	4	0	[2M+Na]+ | [M+K]+ | [M+NH4]+ | [M+Na]+		3	0		0		0		0
184	4	4	1	[2M+Na]+ | [M+ACN+NH4]+ | [M+H]+ | [M+Na]+	[M+H]+	3	1	[2M+Na]+	1	[2M+Na]+	0		3
202	4	4	1	[2M+Na]+ | [M+H]+ | [M+K]+ | [M+Na]+	[M+H]+	3	0		0		0		3
203	4	4	1	[2M+Na]+ | [M+H]+ | [M+K]+ | [M+Na]+	[M+H]+	3	2	[2M+Na]+ | [M+Na]+	2	[2M+Na]+ | [M+Na]+	1	[M+Na]+	3
217	4	3	0	[2M+Na]+ | [M+H]+ | [M+NH4]+ | [M+Na]+		2	0		0		0		0
223	4	4	2	[M+H]+ | [M+K]+ | [M+NH4]+ | [M+Na]+	[M+H]+ | [M+NH4]+	3	1	[M+Na]+	1	[M+Na]+	1	[M+Na]+	2
236	4	4	1	[M+ACN+NH4]+ | [M+H]+ | [M+Na]+ | [M-H2O+H]+	[M-H2O+H]+	3	1	[M+H]+	1	[M+H]+	1	[M+H]+	3
242	4	4	1	[M+H]+ | [M+Na]+ | [M-H+2Na]+ | [M-H2O+H]+	[M+H]+	3	3	[M+Na]+ | [M-H+2Na]+ | [M-H2O+H]+	2	[M-H+2Na]+ | [M-H2O+H]+	1	[M-H2O+H]+	3
1	3	3	2	[M+H]+ | [M+NH4]+ | [M-H2O+H]+	[M+H]+ | [M+NH4]+	2	0		0		0		1
3	3	3	0	[M+2H]2+ | [M+H]+ | [M+Na]+		2	0		0		0		0
6	3	2	0	[M+2H]2+ | [M+H]+ | [M+Na]+		1	0		0		0		0
265	3	2	1	[M+H]+ | [M+K]+ | [M+Na]+	[M+Na]+	1	1	[M+H]+	0		0		1
12	3	3	0	[M+Ca]2+ | [M+NH4]+ | [M+Na]+		2	0		0		0		0
268	3	1	0	[M+K]+ | [M+NH4]+ | [M+Na]+		0	0		0		0		0
271	3	2	0	[M+K]+ | [M+NH4]+ | [M+Na]+		1	0		0		0		0
273	3	0	0	[M+K]+ | [M+NH4]+ | [M+Na]+		0	0		0		0		0
274	3	3	1	[M+K]+ | [M+NH4]+ | [M+Na]+	[M+NH4]+	2	1	[M+Na]+	1	[M+Na]+	1	[M+Na]+	2
20	3	3	0	[M+ACN+H]+ | [M-3H2O+H]+ | [M-H2O+H]+		2	0		0		0		0
276	3	0	0	[M+K]+ | [M+NH4]+ | [M+Na]+		0	0		0		0		0
277	3	3	0	[M+K]+ | [M+NH4]+ | [M+Na]+		2	0		0		0		0
278	3	3	0	[M+K]+ | [M+NH4]+ | [M+Na]+		2	0		0		0		0
279	3	3	1	[M+H]+ | [M+K]+ | [M+Na]+	[M+H]+	2	1	[M+Na]+	1	[M+Na]+	0		2
280	3	3	1	[M+H]+ | [M+K]+ | [M+Na]+	[M+Na]+	2	2	[M+H]+ | [M+K]+	2	[M+H]+ | [M+K]+	2	[M+H]+ | [M+K]+	2
24	3	3	1	[M+Ca]2+ | [M+NH4]+ | [M+Na]+	[M+NH4]+	2	1	[M+Na]+	1	[M+Na]+	1	[M+Na]+	2
25	3	3	1	[M+H]+ | [M+NH4]+ | [M+Na]+	[M+H]+	2	1	[M+NH4]+	1	[M+NH4]+	1	[M+NH4]+	2
282	3	3	0	[M+K]+ | [M+NH4]+ | [M+Na]+		2	0		0		0		0
283	3	0	0	[M+K]+ | [M+NH4]+ | [M+Na]+		0	0		0		0		0
31	3	3	2	[M+2H]2+ | [M+H]+ | [M+Na]+	[M+H]+ | [M+Na]+	2	1	[M+2H]2+	1	[M+2H]2+	1	[M+2H]2+	1
38	3	3	0	[M+H]+ | [M+Na]+ | [M-H+2Na]+		2	0		0		0		0
41	3	2	1	[M+H]+ | [M+NH4]+ | [M+Na]+	[M+H]+	1	1	[M+Na]+	0		0		1
42	3	3	1	[M+Na]+ | [M-2H2O+H]+ | [M-H2O+H]+	[M-2H2O+H]+	2	1	[M-H2O+H]+	1	[M-H2O+H]+	1	[M-H2O+H]+	2
52	3	3	1	[M+Ca]2+ | [M+H]+ | [M+Na]+	[M+H]+	2	2	[M+Ca]2+ | [M+Na]+	1	[M+Na]+	1	[M+Na]+	2
54	3	3	0	[M+ACN+NH4]+ | [M+H]+ | [M+Na]+		2	0		0		0		0
57	3	3	0	[M+H]+ | [M+NH4]+ | [M+Na]+		2	0		0		0		0
59	3	3	0	[M+H]+ | [M+Na]+ | [M-H+2Na]+		2	0		0		0		0
62	3	3	0	[2M+Na]+ | [M+H]+ | [M+Na]+		2	0		0		0		0
63	3	3	1	[M+H]+ | [M+Na]+ | [M-H2O+H]+	[M+H]+	2	2	[M+Na]+ | [M-H2O+H]+	2	[M+Na]+ | [M-H2O+H]+	1	[M+Na]+	2
65	3	3	2	[M+H]+ | [M+Na]+ | [M-H2O+H]+	[M+H]+ | [M+Na]+	2	1	[M-H2O+H]+	1	[M-H2O+H]+	1	[M-H2O+H]+	1
73	3	2	0	[M+NH4]+ | [M+Na]+ | [M-H2O+H]+		1	0		0		0		0
76	3	2	0	[M+H]+ | [M+NH4]+ | [M+Na]+		1	0		0		0		0
79	3	3	1	[M+Ca]2+ | [M+NH4]+ | [M+Na]+	[M+NH4]+	2	2	[M+Ca]2+ | [M+Na]+	2	[M+Ca]2+ | [M+Na]+	1	[M+Ca]2+	2
82	3	3	0	[M+H]+ | [M+Na]+ | [M-H+2Na]+		2	0		0		0		0
90	3	3	0	[M+H]+ | [M+Na]+ | [M-H2O+H]+		2	0		0		0		0
92	3	3	1	[M+H]+ | [M+NH4]+ | [M+Na]+	[M+NH4]+	2	1	[M+H]+	1	[M+H]+	1	[M+H]+	2
98	3	2	0	[M+ACN+NH4]+ | [M+H]+ | [M+Na]+		1	0		0		0		0
101	3	2	1	[M+H]+ | [M+Na]+ | [M-H2O+H]+	[M+H]+	1	1	[M-H2O+H]+	1	[M-H2O+H]+	1	[M-H2O+H]+	1
105	3	2	1	[2M+Na]+ | [M+H]+ | [M+Na]+	[M+H]+	1	0		0		0		1
109	3	2	1	[M+Ca]2+ | [M+NH4]+ | [M+Na]+	[M+NH4]+	1	1	[M+Na]+	0		0		1
113	3	3	2	[M+H]+ | [M+NH4]+ | [M+Na]+	[M+H]+ | [M+NH4]+	2	1	[M+Na]+	1	[M+Na]+	1	[M+Na]+	1
115	3	3	0	[M+Ca]2+ | [M+NH4]+ | [M+Na]+		2	0		0		0		0
118	3	2	2	[M+H]+ | [M+Na]+ | [M-H+2Na]+	[M+H]+ | [M+Na]+	1	0		0		0		0
126	3	3	2	[M+Na]+ | [M-2H2O+H]+ | [M-H2O+H]+	[M-2H2O+H]+ | [M-H2O+H]+	2	0		0		0		1
131	3	3	1	[M+Ca]2+ | [M+H]+ | [M+Na]+	[M+H]+	2	1	[M+Ca]2+	1	[M+Ca]2+	1	[M+Ca]2+	2
132	3	3	2	[M+H]+ | [M+NH4]+ | [M+Na]+	[M+H]+ | [M+NH4]+	2	1	[M+Na]+	1	[M+Na]+	1	[M+Na]+	1
133	3	0	0	[M+H]+ | [M+Na]+ | [M-H2O+H]+		0	0		0		0		0
134	3	3	1	[M+H]+ | [M+Na]+ | [M-H2O+H]+	[M+H]+	2	2	[M+Na]+ | [M-H2O+H]+	2	[M+Na]+ | [M-H2O+H]+	0		2
136	3	3	2	[2M+Na]+ | [M+H]+ | [M+Na]+	[M+H]+ | [M+Na]+	2	1	[2M+Na]+	1	[2M+Na]+	1	[2M+Na]+	1
149	3	2	0	[M+H]+ | [M+Na]+ | [M-2H2O+H]+		1	0		0		0		0
155	3	2	0	[M+Na]+ | [M-H+2Na]+ | [M-H+2Na]+		1	0		0		0		0
166	3	3	2	[M+H]+ | [M+Na]+ | [M-H2O+H]+	[M+H]+ | [M-H2O+H]+	2	1	[M+Na]+	1	[M+Na]+	1	[M+Na]+	1
167	3	2	0	[2M+H]+ | [M+H]+ | [M+Na]+		1	0		0		0		0
168	3	3	2	[M+H]+ | [M+Na]+ | [M-H2O+H]+	[M+H]+ | [M-H2O+H]+	2	0		0		0		1
172	3	3	2	[M+H]+ | [M+Na]+ | [M-H+2Na]+	[M+H]+ | [M+Na]+	2	1	[M-H+2Na]+	1	[M-H+2Na]+	1	[M-H+2Na]+	1
182	3	3	1	[2M+Na]+ | [M+H]+ | [M+Na]+	[M+H]+	2	0		0		0		2
189	3	3	1	[M+Ca]2+ | [M+H]+ | [M+Na]+	[M+H]+	2	2	[M+Ca]2+ | [M+Na]+	2	[M+Ca]2+ | [M+Na]+	1	[M+Na]+	2
193	3	2	1	[M+Na]+ | [M-2H2O+H]+ | [M-H+2Na]+	[M+Na]+	1	1	[M-H+2Na]+	1	[M-H+2Na]+	1	[M-H+2Na]+	1
199	3	3	1	[M-2H2O+H]+ | [M-H+2Na]+ | [M-H2O+H]+	[M-H2O+H]+	2	2	[M-2H2O+H]+ | [M-H+2Na]+	2	[M-2H2O+H]+ | [M-H+2Na]+	0		2
220	3	3	1	[M+H]+ | [M+Na]+ | [M-2H2O+NH4]+	[M+H]+	2	1	[M-2H2O+NH4]+	1	[M-2H2O+NH4]+	1	[M-2H2O+NH4]+	2
231	3	3	1	[2M+H]+ | [M+H]+ | [M+Na]+	[M+H]+	2	2	[2M+H]+ | [M+Na]+	1	[2M+H]+	1	[2M+H]+	2
234	3	3	1	[M+Na]+ | [M-2H2O+H]+ | [M-H2O+H]+	[M-H2O+H]+	2	1	[M-2H2O+H]+	1	[M-2H2O+H]+	1	[M-2H2O+H]+	2
237	3	2	1	[M+H]+ | [M-H+2Na]+ | [M-H2O+H]+	[M+H]+	1	1	[M-H2O+H]+	1	[M-H2O+H]+	1	[M-H2O+H]+	1
239	3	3	0	[M+ACN+NH4]+ | [M+H]+ | [M+Na]+		2	0		0		0		0

## Sheet: MSV000082045_HMP_cultures
Valid dataset (mgf fits graphml)?	true
All library hits have MSMS in mgf	true
Library hits with MSMS in mgf %	100	(should be 100 %; otherwise check if graphml was result of this mgf)
total nodes	3816	All nodes (might include some nodes without MS/MS scan but ion identity)
total nodes with MS/MS	3816	All nodes with MS/MS scan
Library matches (MS2)	148	Library matches with the GNPS library
Ion identities (MS1)	74	Nodes with ion identities (can include some without MS/MS scan)
Ion identities with MS/MS	74	Nodes with ion identity and MS/MS scan
library matches with ion identity	8
library matches with ion identity %	5.4
Ion Identity Networks	34
Percentage of identified compounds per feature with a minimum of X signals in MS/MS spectrum
Nodes reduced by IIN = All nodes (with MS/MS) in a ion identity network reduced to 1 neutral molecule node
min signals	MS/MS scans	identified	identified %	singletons FBMN	singletons IIN+FBMN	% singletons FBMN	% singletons IIN+FBMN	Nodes reduced by IIN	% nodes reduced by IIN	Remaining nodes after IIN reduction	Possible new library spectra by IIN
0	3816	148	3.9	1204	1171	31.6	30.7	54	1.4	3762	21
1	3791	148	3.9	1179	1147	31.1	30.3	53	1.4	3738	21
4	3692	148	4	1080	1062	29.3	28.8	34	0.9	3658	12
6	3541	148	4.2	929	917	26.2	25.9	29	0.8	3512	10
###################################################################
distance to identified compounds (each node is only counted once (even if connected to multiple identified compounds)
Feature based molecular networking only (NO IIN)
	dist	0	1	2	3	4	5	0	1	2	3	4	5
min signals	MS/MS scans	n within 0	n within 1	n within 2	n within 3	n within 4	n within 5	% within 0	% within 1	% within 2	% within 3	% within 4	% within 5
0	3816	148	331	439	501	535	547	3.9	8.7	11.5	13.1	14	14.3
1	3791	148	331	439	501	535	547	3.9	8.7	11.6	13.2	14.1	14.4
4	3692	148	331	439	501	535	547	4	9	11.9	13.6	14.5	14.8
6	3541	148	331	439	501	535	547	4.2	9.3	12.4	14.1	15.1	15.4
FBMN and IIN edges
	dist	0	1	2	3	4	5	0	1	2	3	4	5
min signals	MS/MS scans	n within 0	n within 1	n within 2	n within 3	n within 4	n within 5	% within 0	% within 1	% within 2	% within 3	% within 4	% within 5
0	3816	148	344	455	520	569	605	3.9	9	11.9	13.6	14.9	15.9
1	3791	148	344	455	520	569	605	3.9	9.1	12	13.7	15	16
4	3692	148	338	448	512	560	594	4	9.2	12.1	13.9	15.2	16.1
6	3541	148	337	446	510	557	591	4.2	9.5	12.6	14.4	15.7	16.7
###################################################################
Ion identities	74
Adduct distribution						Adduct distribution (sorted by n)
ion type	n						ion type	n
[2M+H]+	1						[M+Na]+	29
[2M+Na]+	7						[M+H]+	26
[M+2H]2+	1						[2M+Na]+	7
[M+ACN+H]+	1						[M-H2O+H]+	4
[M+H]+	26						[M-2H2O+Na]+	2
[M+MeOH+H]+	1						[M+ACN+H]+	1
[M+MeOH+Na]+	1						[M-2H2O-H+2Na]+	1
[M+Na]+	29						[2M+H]+	1
[M-2H2O+Na]+	2						[M+2H]2+	1
[M-2H2O-H+2Na]+	1						[M+MeOH+H]+	1
[M-H2O+H]+	4						[M+MeOH+Na]+	1
###################################################################
Ion identity networks
							Possible library entries with n signals
NetID	net size	nodes with MSMS	identified	all ions	ions matched library	Reduction by	n=3	ions n=3	n=4	ions n=4	n=6	ions n=6
15	6	6	1	[M+2H]2+ | [M+H]+ | [M+Na]+ | [M+Na]+ | [M+Na]+ | [M+Na]+	[M+2H]2+	5	5	[M+H]+ | [M+Na]+ | [M+Na]+ | [M+Na]+ | [M+Na]+	2	[M+H]+ | [M+Na]+	2	[M+H]+ | [M+Na]+
13	4	4	1	[2M+Na]+ | [M+H]+ | [M+H]+ | [M+Na]+	[M+H]+	3	3	[2M+Na]+ | [M+H]+ | [M+Na]+	2	[2M+Na]+ | [M+H]+	2	[2M+Na]+ | [M+H]+
17	4	4	2	[M+2H]2+ | [M+2H]2+ | [M+Na]+ | [M+Na]+	[M+2H]2+ | [M+2H]2+	3	2	[M+Na]+ | [M+Na]+	1	[M+Na]+	1	[M+Na]+
20	4	4	0	[2M+Na]+ | [M+H]+ | [M+Na]+ | [M-H2O+H]+		3	0		0		0
23	4	4	1	[2M+H]+ | [2M+Na]+ | [M+H]+ | [M+Na]+	[M+H]+	3	3	[2M+H]+ | [2M+Na]+ | [M+Na]+	2	[2M+H]+ | [2M+Na]+	2	[2M+H]+ | [2M+Na]+
30	4	4	1	[2M+Na]+ | [M+H]+ | [M+MeOH+Na]+ | [M+Na]+	[M+H]+	3	2	[2M+Na]+ | [M+MeOH+Na]+	2	[2M+Na]+ | [M+MeOH+Na]+	1	[2M+Na]+
9	3	3	1	[2M+Na]+ | [M+H]+ | [M+Na]+	[M+H]+	2	1	[2M+Na]+	1	[2M+Na]+	1	[2M+Na]+
11	3	3	0	[M+H]+ | [M+Na]+ | [M+Na]+		2	0		0		0
19	3	3	0	[M+H]+ | [M+H]+ | [M+Na]+		2	0		0		0
21	3	3	0	[2M+Na]+ | [M+H]+ | [M+Na]+		2	0		0		0
25	3	3	0	[2M+Na]+ | [M+H]+ | [M+Na]+		2	0		0		0
26	3	3	0	[M+H]+ | [M-2H2O+Na]+ | [M-2H2O-H+2Na]+		2	0		0		0
0	2	2	0	[M+ACN+H]+ | [M+Na]+		1	0		0		0
1	2	2	0	[M+H]+ | [M+Na]+		1	0		0		0
2	2	2	0	[M+MeOH+H]+ | [M+Na]+		1	0		0		0
4	2	2	0	[M+H]+ | [M+Na]+		1	0		0		0
5	2	2	0	[M+H]+ | [M+Na]+		1	0		0		0
6	2	2	1	[M+H]+ | [M+Na]+	[M+H]+	1	1	[M+Na]+	1	[M+Na]+	0
8	2	2	0	[M+H]+ | [M+Na]+		1	0		0		0
10	2	2	1	[M+H]+ | [M+Na]+	[M+H]+	1	0		0		0
12	2	2	0	[2M+Na]+ | [M+H]+		1	0		0		0
14	2	2	0	[M+H]+ | [M+Na]+		1	0		0		0
18	2	2	0	[M+H]+ | [M+Na]+		1	0		0		0
24	2	2	0	[M+H]+ | [M-2H2O+Na]+		1	0		0		0
28	2	2	0	[M+H]+ | [M+Na]+		1	0		0		0
29	2	2	0	[M+MeOH+Na]+ | [M+Na]+		1	0		0		0
31	2	2	1	[M+H]+ | [M+Na]+	[M+H]+	1	1	[M+Na]+	1	[M+Na]+	1	[M+Na]+
32	2	2	0	[M+H]+ | [M+Na]+		1	0		0		0
33	2	2	0	[M+Na]+ | [M-H2O+H]+		1	0		0		0
34	2	2	0	[M+Na]+ | [M-H2O+H]+		1	0		0		0
35	2	2	0	[M+H]+ | [M+Na]+		1	0		0		0
36	2	2	0	[M+Na]+ | [M-H2O+H]+		1	0		0		0
37	2	2	0	[M+H]+ | [M+Na]+		1	0		0		0
38	2	2	0	[M+H]+ | [M+Na]+		1	0		0		0

## Sheet: MSV000081832_Saliva samples fro
Valid dataset (mgf fits graphml)?	true
All library hits have MSMS in mgf	true
Library hits with MSMS in mgf %	100	(should be 100 %; otherwise check if graphml was result of this mgf)
total nodes	321	All nodes (might include some nodes without MS/MS scan but ion identity)
total nodes with MS/MS	321	All nodes with MS/MS scan
Library matches (MS2)	13	Library matches with the GNPS library
Ion identities (MS1)	22	Nodes with ion identities (can include some without MS/MS scan)
Ion identities with MS/MS	22	Nodes with ion identity and MS/MS scan
library matches with ion identity	0
library matches with ion identity %	0
Ion Identity Networks	8
Percentage of identified compounds per feature with a minimum of X signals in MS/MS spectrum
Nodes reduced by IIN = All nodes (with MS/MS) in a ion identity network reduced to 1 neutral molecule node
min signals	MS/MS scans	identified	identified %	singletons FBMN	singletons IIN+FBMN	% singletons FBMN	% singletons IIN+FBMN	Nodes reduced by IIN	% nodes reduced by IIN	Remaining nodes after IIN reduction	Possible new library spectra by IIN
0	321	13	4	99	93	30.8	29	18	5.6	303	0
1	321	13	4	99	93	30.8	29	18	5.6	303	0
4	312	13	4.2	90	87	28.8	27.9	14	4.5	298	0
6	300	13	4.3	78	75	26	25	14	4.7	286	0
###################################################################
distance to identified compounds (each node is only counted once (even if connected to multiple identified compounds)
Feature based molecular networking only (NO IIN)
	dist	0	1	2	3	4	5	0	1	2	3	4	5
min signals	MS/MS scans	n within 0	n within 1	n within 2	n within 3	n within 4	n within 5	% within 0	% within 1	% within 2	% within 3	% within 4	% within 5
0	321	13	43	72	94	119	138	4	13.4	22.4	29.3	37.1	43
1	321	13	43	72	94	119	138	4	13.4	22.4	29.3	37.1	43
4	312	13	43	72	94	119	138	4.2	13.8	23.1	30.1	38.1	44.2
6	300	13	43	72	94	119	138	4.3	14.3	24	31.3	39.7	46
FBMN and IIN edges
	dist	0	1	2	3	4	5	0	1	2	3	4	5
min signals	MS/MS scans	n within 0	n within 1	n within 2	n within 3	n within 4	n within 5	% within 0	% within 1	% within 2	% within 3	% within 4	% within 5
0	321	13	43	72	95	123	144	4	13.4	22.4	29.6	38.3	44.9
1	321	13	43	72	95	123	144	4	13.4	22.4	29.6	38.3	44.9
4	312	13	43	72	94	121	142	4.2	13.8	23.1	30.1	38.8	45.5
6	300	13	43	72	94	121	142	4.3	14.3	24	31.3	40.3	47.3
###################################################################
Ion identities	22
Adduct distribution						Adduct distribution (sorted by n)
ion type	n						ion type	n
[M+ACN+H]+	1						[M+H]+	8
[M+H]+	8						[M+Na]+	5
[M+NH4]+	4						[M+NH4]+	4
[M+Na]+	5						[M-H2O+H]+	2
[M-H2O+H]+	2						[M-H2O+Na]+	2
[M-H2O+Na]+	2						[M+ACN+H]+	1
###################################################################
Ion identity networks
							Possible library entries with n signals
NetID	net size	nodes with MSMS	identified	all ions	ions matched library	Reduction by	n=3	ions n=3	n=4	ions n=4	n=6	ions n=6
1	5	5	0	[M+ACN+H]+ | [M+ACN+H]+ | [M+H]+ | [M-H2O+H]+ | [M-H2O+Na]+		4	0		0		0
0	3	3	0	[M+H]+ | [M+NH4]+ | [M+Na]+		2	0		0		0
16	3	3	0	[M+H]+ | [M-H2O+H]+ | [M-H2O+Na]+		2	0		0		0
2	3	3	0	[M+ACN+H]+ | [M-H2O+H]+ | [M-H2O+Na]+		2	0		0		0
5	3	3	0	[M+H]+ | [M+NH4]+ | [M+Na]+		2	0		0		0
22	3	3	0	[M+H]+ | [M+NH4]+ | [M+Na]+		2	0		0		0
9	3	3	0	[M+H]+ | [M+H]+ | [M+Na]+		2	0		0		0
26	3	3	0	[M+H]+ | [M+NH4]+ | [M+Na]+		2	0		0		0

## Sheet: MSV000082081_B_Sub_knockout_sta
Valid dataset (mgf fits graphml)?	true
All library hits have MSMS in mgf	true
Library hits with MSMS in mgf %	100	(should be 100 %; otherwise check if graphml was result of this mgf)
total nodes	1858	All nodes (might include some nodes without MS/MS scan but ion identity)
total nodes with MS/MS	1858	All nodes with MS/MS scan
Library matches (MS2)	43	Library matches with the GNPS library
Ion identities (MS1)	140	Nodes with ion identities (can include some without MS/MS scan)
Ion identities with MS/MS	140	Nodes with ion identity and MS/MS scan
library matches with ion identity	2
library matches with ion identity %	4.7
Ion Identity Networks	41
Percentage of identified compounds per feature with a minimum of X signals in MS/MS spectrum
Nodes reduced by IIN = All nodes (with MS/MS) in a ion identity network reduced to 1 neutral molecule node
min signals	MS/MS scans	identified	identified %	singletons FBMN	singletons IIN+FBMN	% singletons FBMN	% singletons IIN+FBMN	Nodes reduced by IIN	% nodes reduced by IIN	Remaining nodes after IIN reduction	Possible new library spectra by IIN
0	1858	43	2.3	858	806	46.2	43.4	111	6	1747	5
1	1858	43	2.3	858	806	46.2	43.4	111	6	1747	5
4	1853	43	2.3	853	802	46	43.3	110	5.9	1743	5
6	1829	43	2.4	829	779	45.3	42.6	109	6	1720	5
###################################################################
distance to identified compounds (each node is only counted once (even if connected to multiple identified compounds)
Feature based molecular networking only (NO IIN)
	dist	0	1	2	3	4	5	0	1	2	3	4	5
min signals	MS/MS scans	n within 0	n within 1	n within 2	n within 3	n within 4	n within 5	% within 0	% within 1	% within 2	% within 3	% within 4	% within 5
0	1858	43	134	193	218	232	243	2.3	7.2	10.4	11.7	12.5	13.1
1	1858	43	134	193	218	232	243	2.3	7.2	10.4	11.7	12.5	13.1
4	1853	43	134	193	218	232	243	2.3	7.2	10.4	11.8	12.5	13.1
6	1829	43	134	193	218	232	243	2.4	7.3	10.6	11.9	12.7	13.3
FBMN and IIN edges
	dist	0	1	2	3	4	5	0	1	2	3	4	5
min signals	MS/MS scans	n within 0	n within 1	n within 2	n within 3	n within 4	n within 5	% within 0	% within 1	% within 2	% within 3	% within 4	% within 5
0	1858	43	139	210	260	304	354	2.3	7.5	11.3	14	16.4	19.1
1	1858	43	139	210	260	304	354	2.3	7.5	11.3	14	16.4	19.1
4	1853	43	139	210	260	304	354	2.3	7.5	11.3	14	16.4	19.1
6	1829	43	139	210	260	304	353	2.4	7.6	11.5	14.2	16.6	19.3
###################################################################
Ion identities	140
Adduct distribution						Adduct distribution (sorted by n)
ion type	n						ion type	n
[2M+H]+	3						[M+Na]+	37
[2M+K]+	1						[M+H]+	37
[2M+NH4]+	1						[M+2H]2+	19
[2M+Na]+	6						[M+NH4]+	12
[2M-2H2O+H]+	1						[M-H+2Na]+	10
[M+2H]2+	19						[2M+Na]+	6
[M+HAc+NH4]+	1						[M+K]+	5
[M+HAc+Na]+	1						[2M+H]+	3
[M+HFA+Na]+	2						[M-H2O+H]+	2
[M+H]+	37						[M+HFA+Na]+	2
[M+K]+	5						[M+HAc+Na]+	1
[M+NH4]+	12						[2M+NH4]+	1
[M+Na]+	37						[M+HAc+NH4]+	1
[M-2H2O+H]+	1						[M-2H2O+H]+	1
[M-H+2Na]+	10						[M-H2O+2H]2+	1
[M-H2O+2H]2+	1						[2M+K]+	1
[M-H2O+H]+	2						[2M-2H2O+H]+	1
###################################################################
Ion identity networks
							Possible library entries with n signals
NetID	net size	nodes with MSMS	identified	all ions	ions matched library	Reduction by	n=3	ions n=3	n=4	ions n=4	n=6	ions n=6
110	10	10	0	[M+2H]2+ | [M+H]+ | [M+NH4]+ | [M+NH4]+ | [M+Na]+ | [M-H+2Na]+ | [M-H2O+2H]2+ | [M-H2O+2H]2+ | [M-H2O+2H]2+ | [M-H2O+2H]2+		9	0		0		0
129	8	8	0	[2M+K]+ | [2M+NH4]+ | [2M+Na]+ | [M+H]+ | [M+K]+ | [M+NH4]+ | [M+Na]+ | [M-H2O+H]+		7	0		0		0
106	8	8	0	[M+NH4]+ | [M+Na]+ | [M+Na]+ | [M+Na]+ | [M-H+2Na]+ | [M-H+2Na]+ | [M-H+2Na]+ | [M-H2O+2H]2+		7	0		0		0
136	5	5	0	[2M+Na]+ | [M+H]+ | [M+K]+ | [M+NH4]+ | [M+Na]+		4	0		0		0
38	5	5	0	[2M+H]+ | [2M+Na]+ | [2M+Na]+ | [M+H]+ | [M+Na]+		4	0		0		0
202	4	4	0	[2M+Na]+ | [M+H]+ | [M+NH4]+ | [M+Na]+		3	0		0		0
29	4	4	0	[2M+H]+ | [2M+Na]+ | [M+H]+ | [M+Na]+		3	0		0		0
44	4	4	0	[M+2H]2+ | [M+H]+ | [M+Na]+ | [M+Na]+		3	0		0		0
112	4	4	0	[M+2H]2+ | [M+H]+ | [M+Na]+ | [M-H+2Na]+		3	0		0		0
50	4	4	1	[M+2H]2+ | [M+H]+ | [M+K]+ | [M+Na]+	[M+H]+	3	3	[M+2H]2+ | [M+K]+ | [M+Na]+	3	[M+2H]2+ | [M+K]+ | [M+Na]+	3	[M+2H]2+ | [M+K]+ | [M+Na]+
119	4	4	0	[M+2H]2+ | [M+H]+ | [M+Na]+ | [M-H+2Na]+		3	0		0		0
121	4	4	0	[M+H]+ | [M+K]+ | [M+Na]+ | [M-H+2Na]+		3	0		0		0
190	4	4	0	[M+NH4]+ | [M+NH4]+ | [M+NH4]+ | [M+Na]+		3	0		0		0
64	3	3	0	[M+2H]2+ | [M+H]+ | [M+Na]+		2	0		0		0
133	3	3	1	[M+H]+ | [M+Na]+ | [M-H2O+H]+	[M+H]+	2	2	[M+Na]+ | [M-H2O+H]+	2	[M+Na]+ | [M-H2O+H]+	2	[M+Na]+ | [M-H2O+H]+
75	3	3	0	[M+2H]2+ | [M+H]+ | [M+Na]+		2	0		0		0
13	3	3	0	[M+2H]2+ | [M+H]+ | [M+Na]+		2	0		0		0
78	3	3	0	[M+2H]2+ | [M+H]+ | [M+Na]+		2	0		0		0
80	3	3	0	[M+2H]2+ | [M+H]+ | [M+Na]+		2	0		0		0
84	3	3	0	[M+H]+ | [M+Na]+ | [M+Na]+		2	0		0		0
87	3	3	0	[M+2H]2+ | [M+H]+ | [M+Na]+		2	0		0		0
24	3	3	0	[M+HAc+NH4]+ | [M+Na]+ | [M-H+2Na]+		2	0		0		0
90	3	3	0	[M+2H]2+ | [M+H]+ | [M+Na]+		2	0		0		0
155	3	3	0	[M+H]+ | [M+NH4]+ | [M-H+2Na]+		2	0		0		0
93	3	3	0	[M+H]+ | [M+Na]+ | [M-H+2Na]+		2	0		0		0
160	3	3	0	[M+H]+ | [M+NH4]+ | [M+Na]+		2	0		0		0
97	3	3	0	[M+2H]2+ | [M+H]+ | [M+Na]+		2	0		0		0
34	3	3	0	[M+H]+ | [M+H]+ | [M+Na]+		2	0		0		0
165	3	3	0	[M+H]+ | [M+NH4]+ | [M+Na]+		2	0		0		0
103	3	3	0	[M+2H]2+ | [M+H]+ | [M+Na]+		2	0		0		0
105	3	3	0	[M+2H]2+ | [M+H]+ | [M+Na]+		2	0		0		0
176	3	3	0	[M+K]+ | [M+NH4]+ | [M+Na]+		2	0		0		0
116	3	3	0	[M+H]+ | [M+Na]+ | [M-H+2Na]+		2	0		0		0
180	3	3	0	[M+HFA+Na]+ | [M+HFA+Na]+ | [M+H]+		2	0		0		0
117	3	3	0	[M+2H]2+ | [M+H]+ | [M+Na]+		2	0		0		0
56	3	3	0	[2M-2H2O+H]+ | [M+NH4]+ | [M-2H2O+H]+		2	0		0		0
120	3	3	0	[M+2H]2+ | [M+H]+ | [M-H+2Na]+		2	0		0		0
123	3	3	0	[M+2H]2+ | [M+H]+ | [M-H+2Na]+		2	0		0		0
60	3	3	0	[2M+H]+ | [M+H]+ | [M+Na]+		2	0		0		0
62	3	3	0	[M+HAc+Na]+ | [M+H]+ | [M+Na]+		2	0		0		0
63	3	3	0	[M+2H]2+ | [M+H]+ | [M+Na]+		2	0		0		0

## Sheet: MSV000082630_ONR Primary Wright
Valid dataset (mgf fits graphml)?	true
All library hits have MSMS in mgf	true
Library hits with MSMS in mgf %	100	(should be 100 %; otherwise check if graphml was result of this mgf)
total nodes	1619	All nodes (might include some nodes without MS/MS scan but ion identity)
total nodes with MS/MS	1346	All nodes with MS/MS scan
Library matches (MS2)	100	Library matches with the GNPS library
Ion identities (MS1)	333	Nodes with ion identities (can include some without MS/MS scan)
Ion identities with MS/MS	301	Nodes with ion identity and MS/MS scan
library matches with ion identity	37
library matches with ion identity %	37
Ion Identity Networks	146
Percentage of identified compounds per feature with a minimum of X signals in MS/MS spectrum
Nodes reduced by IIN = All nodes (with MS/MS) in a ion identity network reduced to 1 neutral molecule node
min signals	MS/MS scans	identified	identified %	singletons FBMN	singletons IIN+FBMN	% singletons FBMN	% singletons IIN+FBMN	Nodes reduced by IIN	% nodes reduced by IIN	Remaining nodes after IIN reduction	Possible new library spectra by IIN
0	1346	100	7.4	644	556	47.8	41.3	218	16.2	1128	46
1	1346	100	7.4	644	556	47.8	41.3	218	16.2	1128	46
4	1346	100	7.4	644	556	47.8	41.3	218	16.2	1128	46
6	1342	100	7.5	640	553	47.7	41.2	215	16	1127	45
###################################################################
distance to identified compounds (each node is only counted once (even if connected to multiple identified compounds)
Feature based molecular networking only (NO IIN)
	dist	0	1	2	3	4	5	0	1	2	3	4	5
min signals	MS/MS scans	n within 0	n within 1	n within 2	n within 3	n within 4	n within 5	% within 0	% within 1	% within 2	% within 3	% within 4	% within 5
0	1346	100	186	231	252	276	296	7.4	13.8	17.2	18.7	20.5	22
1	1346	100	186	231	252	276	296	7.4	13.8	17.2	18.7	20.5	22
4	1346	100	186	231	252	276	296	7.4	13.8	17.2	18.7	20.5	22
6	1342	100	186	231	252	276	296	7.5	13.9	17.2	18.8	20.6	22.1
FBMN and IIN edges
	dist	0	1	2	3	4	5	0	1	2	3	4	5
min signals	MS/MS scans	n within 0	n within 1	n within 2	n within 3	n within 4	n within 5	% within 0	% within 1	% within 2	% within 3	% within 4	% within 5
0	1346	100	220	284	315	343	371	7.4	16.3	21.1	23.4	25.5	27.6
1	1346	100	220	284	315	343	371	7.4	16.3	21.1	23.4	25.5	27.6
4	1346	100	220	284	315	343	371	7.4	16.3	21.1	23.4	25.5	27.6
6	1342	100	219	283	314	342	370	7.5	16.3	21.1	23.4	25.5	27.6
###################################################################
Ion identities	333
Adduct distribution						Adduct distribution (sorted by n)
ion type	n						ion type	n
[2M+Na]+	9						[M+Na]+	119
[2M-2H2O+NH4]+	1						[M+H]+	99
[2M-H+2Na]+	3						[M-H2O+H]+	39
[2M-H2O+2H]2+	2						[M+NH4]+	33
[2M-H2O+H]+	1						[M-H+2Na]+	12
[2M-H2O+Na]+	2						[M-2H2O+H]+	9
[M+H]+	99						[2M+Na]+	9
[M+NH4]+	33						[2M-H+2Na]+	3
[M+Na]+	119						[2M-H2O+2H]2+	2
[M-2H2O+H]+	9						[M-2H2O+NH4]+	2
[M-2H2O+NH4]+	2						[2M-H2O+Na]+	2
[M-H+2Na]+	12						[M-H2O+Na]+	1
[M-H2O+H]+	39						[M-H2O+NH4]+	1
[M-H2O+NH4]+	1						[2M-H2O+H]+	1
[M-H2O+Na]+	1						[2M-2H2O+NH4]+	1
###################################################################
Ion identity networks
							Possible library entries with n signals
NetID	net size	nodes with MSMS	identified	all ions	ions matched library	Reduction by	n=3	ions n=3	n=4	ions n=4	n=6	ions n=6
19	11	11	0	[2M+Na]+ | [2M-H+2Na]+ | [M+H]+ | [M+H]+ | [M+H]+ | [M+H]+ | [M+Na]+ | [M+Na]+ | [M+Na]+ | [M+Na]+ | [M+Na]+		10	0		0		0
123	9	9	3	[M+H]+ | [M+Na]+ | [M+Na]+ | [M+Na]+ | [M+Na]+ | [M-2H2O+H]+ | [M-H2O+H]+ | [M-H2O+H]+ | [M-H2O+H]+	[M-2H2O+H]+ | [M-H2O+H]+ | [M-H2O+H]+	8	6	[M+H]+ | [M+Na]+ | [M+Na]+ | [M+Na]+ | [M+Na]+ | [M-H2O+H]+	6	[M+H]+ | [M+Na]+ | [M+Na]+ | [M+Na]+ | [M+Na]+ | [M-H2O+H]+	6	[M+H]+ | [M+Na]+ | [M+Na]+ | [M+Na]+ | [M+Na]+ | [M-H2O+H]+
12	7	7	0	[M+H]+ | [M+H]+ | [M+Na]+ | [M+Na]+ | [M+Na]+ | [M+Na]+ | [M+Na]+		6	0		0		0
134	7	7	0	[M+H]+ | [M+NH4]+ | [M+NH4]+ | [M+NH4]+ | [M+NH4]+ | [M+NH4]+ | [M+Na]+		6	0		0		0
30	6	6	0	[2M+Na]+ | [2M-H+2Na]+ | [M+H]+ | [M+H]+ | [M+Na]+ | [M+Na]+		5	0		0		0
82	6	6	4	[M+Na]+ | [M+Na]+ | [M-2H2O+H]+ | [M-2H2O+H]+ | [M-H2O+H]+ | [M-H2O+H]+	[M-2H2O+H]+ | [M-2H2O+H]+ | [M-H2O+H]+ | [M-H2O+H]+	5	2	[M+Na]+ | [M+Na]+	2	[M+Na]+ | [M+Na]+	2	[M+Na]+ | [M+Na]+
94	6	6	0	[2M+Na]+ | [M+H]+ | [M+NH4]+ | [M+Na]+ | [M+Na]+ | [M-H2O+H]+		5	0		0		0
136	6	6	0	[M+H]+ | [M+H]+ | [M+NH4]+ | [M+NH4]+ | [M+NH4]+ | [M+Na]+		5	0		0		0
27	5	5	0	[2M+Na]+ | [2M-H+2Na]+ | [M+H]+ | [M+H]+ | [M+Na]+		4	0		0		0
46	5	4	2	[M+H]+ | [M+H]+ | [M+NH4]+ | [M+NH4]+ | [M-H2O+H]+	[M+H]+ | [M+NH4]+	3	2	[M+NH4]+ | [M-H2O+H]+	2	[M+NH4]+ | [M-H2O+H]+	2	[M+NH4]+ | [M-H2O+H]+
158	5	5	1	[2M+Na]+ | [2M+Na]+ | [M+H]+ | [M-2H2O+H]+ | [M-H2O+H]+	[M-H2O+H]+	4	4	[2M+Na]+ | [2M+Na]+ | [M+H]+ | [M-2H2O+H]+	4	[2M+Na]+ | [2M+Na]+ | [M+H]+ | [M-2H2O+H]+	4	[2M+Na]+ | [2M+Na]+ | [M+H]+ | [M-2H2O+H]+
9	4	4	0	[M+H]+ | [M+Na]+ | [M+Na]+ | [M+Na]+		3	0		0		0
13	4	4	0	[M+H]+ | [M+Na]+ | [M+Na]+ | [M+Na]+		3	0		0		0
17	4	2	1	[M+Na]+ | [M+Na]+ | [M-H2O+NH4]+ | [M-H2O+Na]+	[M-H2O+NH4]+	1	1	[M+Na]+	1	[M+Na]+	1	[M+Na]+
18	4	4	0	[2M+Na]+ | [2M-H+2Na]+ | [M+Na]+ | [M+Na]+		3	0		0		0
20	4	2	1	[M+Na]+ | [M+Na]+ | [M+Na]+ | [M-H2O+NH4]+	[M-H2O+NH4]+	1	1	[M+Na]+	1	[M+Na]+	1	[M+Na]+
33	4	3	1	[M+H]+ | [M+H]+ | [M+NH4]+ | [M-H+2Na]+	[M+H]+	2	2	[M+NH4]+ | [M-H+2Na]+	2	[M+NH4]+ | [M-H+2Na]+	2	[M+NH4]+ | [M-H+2Na]+
34	4	3	2	[M+H]+ | [M+H]+ | [M+H]+ | [M+NH4]+	[M+H]+ | [M+H]+	2	1	[M+NH4]+	1	[M+NH4]+	1	[M+NH4]+
44	4	3	2	[M+H]+ | [M+NH4]+ | [M+NH4]+ | [M+NH4]+	[M+NH4]+ | [M+NH4]+	2	1	[M+NH4]+	1	[M+NH4]+	1	[M+NH4]+
54	4	4	1	[2M+Na]+ | [M+H]+ | [M+Na]+ | [M-H+2Na]+	[M+H]+	3	3	[2M+Na]+ | [M+Na]+ | [M-H+2Na]+	3	[2M+Na]+ | [M+Na]+ | [M-H+2Na]+	3	[2M+Na]+ | [M+Na]+ | [M-H+2Na]+
66	4	4	1	[2M+Na]+ | [M+H]+ | [M+Na]+ | [M-H+2Na]+	[M+H]+	3	3	[2M+Na]+ | [M+Na]+ | [M-H+2Na]+	3	[2M+Na]+ | [M+Na]+ | [M-H+2Na]+	3	[2M+Na]+ | [M+Na]+ | [M-H+2Na]+
70	4	4	0	[M+H]+ | [M+NH4]+ | [M+Na]+ | [M-H2O+H]+		3	0		0		0
75	4	4	0	[M+H]+ | [M+Na]+ | [M+Na]+ | [M+Na]+		3	0		0		0
104	4	4	0	[M+Na]+ | [M+Na]+ | [M-H2O+H]+ | [M-H2O+H]+		3	0		0		0
110	4	4	0	[M+H]+ | [M+H]+ | [M+Na]+ | [M+Na]+		3	0		0		0
145	4	4	0	[M+H]+ | [M+Na]+ | [M-H+2Na]+ | [M-H+2Na]+		3	0		0		0
154	4	4	0	[M+H]+ | [M+H]+ | [M+H]+ | [M+Na]+		3	0		0		0
36	3	3	0	[2M-2H2O+NH4]+ | [M+H]+ | [M+NH4]+		2	0		0		0
38	3	2	1	[M+H]+ | [M+NH4]+ | [M-H2O+H]+	[M+H]+	1	1	[M+NH4]+	1	[M+NH4]+	1	[M+NH4]+
39	3	3	1	[2M-H2O+Na]+ | [M+H]+ | [M+NH4]+	[2M-H2O+Na]+	2	2	[M+H]+ | [M+NH4]+	2	[M+H]+ | [M+NH4]+	2	[M+H]+ | [M+NH4]+
48	3	3	0	[M+H]+ | [M+Na]+ | [M-H2O+H]+		2	0		0		0
69	3	3	0	[M+H]+ | [M+Na]+ | [M-H2O+H]+		2	0		0		0
72	3	3	2	[M+Na]+ | [M-2H2O+H]+ | [M-H2O+H]+	[M-2H2O+H]+ | [M-H2O+H]+	2	1	[M+Na]+	1	[M+Na]+	1	[M+Na]+
73	3	3	0	[M+NH4]+ | [M+Na]+ | [M-H2O+H]+		2	0		0		0
74	3	3	0	[M+H]+ | [M+Na]+ | [M+Na]+		2	0		0		0
80	3	3	2	[M+NH4]+ | [M+Na]+ | [M-2H2O+H]+	[M+NH4]+ | [M-2H2O+H]+	2	1	[M+Na]+	1	[M+Na]+	1	[M+Na]+
84	3	2	0	[2M+Na]+ | [M+H]+ | [M+Na]+		1	0		0		0
86	3	3	1	[2M+Na]+ | [M+H]+ | [M+Na]+	[M+H]+	2	2	[2M+Na]+ | [M+Na]+	2	[2M+Na]+ | [M+Na]+	2	[2M+Na]+ | [M+Na]+
89	3	3	0	[M+H]+ | [M+NH4]+ | [M+Na]+		2	0		0		0
102	3	3	1	[M+H]+ | [M+Na]+ | [M-H2O+H]+	[M+H]+	2	2	[M+Na]+ | [M-H2O+H]+	2	[M+Na]+ | [M-H2O+H]+	1	[M+Na]+
105	3	3	0	[M+NH4]+ | [M+Na]+ | [M-H2O+H]+		2	0		0		0
106	3	3	0	[M+Na]+ | [M+Na]+ | [M-H2O+H]+		2	0		0		0
112	3	3	0	[M+H]+ | [M+Na]+ | [M-H2O+H]+		2	0		0		0
132	3	3	0	[M+H]+ | [M+H]+ | [M+NH4]+		2	0		0		0
137	3	3	0	[M+NH4]+ | [M+NH4]+ | [M+Na]+		2	0		0		0
138	3	3	0	[M+Na]+ | [M+Na]+ | [M-H2O+H]+		2	0		0		0
141	3	3	0	[M+H]+ | [M+Na]+ | [M-H2O+H]+		2	0		0		0
144	3	3	0	[M+Na]+ | [M-H+2Na]+ | [M-H2O+H]+		2	0		0		0
149	3	3	0	[M+Na]+ | [M-H+2Na]+ | [M-H2O+H]+		2	0		0		0
153	3	3	0	[M+Na]+ | [M+Na]+ | [M-H2O+H]+		2	0		0		0
157	3	3	0	[M+H]+ | [M-H+2Na]+ | [M-H2O+H]+		2	0		0		0
0	2	0	0	[M+Na]+ | [M-H2O+Na]+		0	0		0		0
1	2	2	0	[M+Na]+ | [M+Na]+		1	0		0		0
2	2	2	0	[M+H]+ | [M+Na]+		1	0		0		0
3	2	1	0	[M+H]+ | [M+Na]+		0	0		0		0
4	2	1	0	[M+H]+ | [M+Na]+		0	0		0		0
5	2	1	0	[M+H]+ | [M+Na]+		0	0		0		0
8	2	0	0	[M+H]+ | [M+Na]+		0	0		0		0
10	2	0	0	[M+H]+ | [M+Na]+		0	0		0		0
11	2	0	0	[2M-H2O+2H]2+ | [M+NH4]+		0	0		0		0
14	2	2	0	[2M-H2O+H]+ | [M+NH4]+		1	0		0		0
15	2	2	0	[M+H]+ | [M-2H2O+NH4]+		1	0		0		0
16	2	2	0	[M+H]+ | [M+Na]+		1	0		0		0
25	2	0	0	[M+H]+ | [M+Na]+		0	0		0		0
28	2	2	1	[M+H]+ | [M+NH4]+	[M+NH4]+	1	1	[M+H]+	1	[M+H]+	1	[M+H]+
32	2	2	0	[M+H]+ | [M+Na]+		1	0		0		0
35	2	1	0	[2M-H2O+Na]+ | [M+NH4]+		0	0		0		0
37	2	2	1	[2M-H2O+2H]2+ | [M+NH4]+	[M+NH4]+	1	1	[2M-H2O+2H]2+	1	[2M-H2O+2H]2+	1	[2M-H2O+2H]2+
40	2	2	0	[M+H]+ | [M+Na]+		1	0		0		0
43	2	1	0	[M+H]+ | [M+NH4]+		0	0		0		0
45	2	2	0	[M+H]+ | [M+NH4]+		1	0		0		0
49	2	2	1	[M+H]+ | [M+Na]+	[M+H]+	1	1	[M+Na]+	1	[M+Na]+	1	[M+Na]+
50	2	2	0	[M+H]+ | [M+NH4]+		1	0		0		0
51	2	2	0	[M+H]+ | [M+Na]+		1	0		0		0
52	2	2	0	[M+H]+ | [M+Na]+		1	0		0		0
53	2	2	0	[M+H]+ | [M+NH4]+		1	0		0		0
55	2	2	0	[M+H]+ | [M+NH4]+		1	0		0		0
56	2	2	1	[M+H]+ | [M+Na]+	[M+H]+	1	1	[M+Na]+	1	[M+Na]+	1	[M+Na]+
57	2	2	0	[M+Na]+ | [M-H2O+H]+		1	0		0		0
58	2	2	1	[M+H]+ | [M+NH4]+	[M+H]+	1	1	[M+NH4]+	1	[M+NH4]+	1	[M+NH4]+
59	2	2	1	[M+H]+ | [M+Na]+	[M+H]+	1	1	[M+Na]+	1	[M+Na]+	1	[M+Na]+
60	2	2	0	[M+H]+ | [M+Na]+		1	0		0		0
61	2	2	0	[M+H]+ | [M+Na]+		1	0		0		0
62	2	2	0	[M+H]+ | [M+Na]+		1	0		0		0
63	2	2	0	[M+H]+ | [M+Na]+		1	0		0		0
64	2	2	0	[M+H]+ | [M+Na]+		1	0		0		0
65	2	2	0	[M+H]+ | [M+Na]+		1	0		0		0
67	2	2	0	[M+H]+ | [M+Na]+		1	0		0		0
68	2	2	0	[M+NH4]+ | [M+Na]+		1	0		0		0
71	2	2	0	[M+H]+ | [M+NH4]+		1	0		0		0
76	2	2	0	[M+H]+ | [M+Na]+		1	0		0		0
77	2	2	1	[M+Na]+ | [M-2H2O+H]+	[M-2H2O+H]+	1	1	[M+Na]+	1	[M+Na]+	1	[M+Na]+
78	2	2	0	[M+H]+ | [M+Na]+		1	0		0		0
79	2	2	0	[M+NH4]+ | [M+Na]+		1	0		0		0
81	2	2	0	[M-2H2O+H]+ | [M-H+2Na]+		1	0		0		0
83	2	2	0	[M+NH4]+ | [M+Na]+		1	0		0		0
88	2	2	0	[M+H]+ | [M+Na]+		1	0		0		0
90	2	2	0	[M+Na]+ | [M-H2O+H]+		1	0		0		0
91	2	2	0	[M+H]+ | [M+Na]+		1	0		0		0
93	2	2	0	[2M-H+2Na]+ | [M+H]+		1	0		0		0
95	2	1	0	[M+H]+ | [M+Na]+		0	0		0		0
96	2	0	0	[M+H]+ | [M+Na]+		0	0		0		0
97	2	2	0	[M+H]+ | [M+Na]+		1	0		0		0
98	2	2	0	[M+H]+ | [M+Na]+		1	0		0		0
99	2	2	0	[M+H]+ | [M+Na]+		1	0		0		0
100	2	2	0	[M+H]+ | [M+NH4]+		1	0		0		0
101	2	2	1	[M+Na]+ | [M-H2O+H]+	[M-H2O+H]+	1	1	[M+Na]+	1	[M+Na]+	1	[M+Na]+
103	2	1	0	[M+H]+ | [M+Na]+		0	0		0		0
107	2	2	2	[M+H]+ | [M+Na]+	[M+H]+ | [M+Na]+	1	0		0		0
108	2	2	0	[M+H]+ | [M+Na]+		1	0		0		0
109	2	2	0	[M+H]+ | [M+Na]+		1	0		0		0
111	2	2	0	[M+Na]+ | [M-H2O+H]+		1	0		0		0
113	2	2	2	[M+H]+ | [M+Na]+	[M+H]+ | [M+Na]+	1	0		0		0
114	2	2	0	[M+Na]+ | [M-H2O+H]+		1	0		0		0
115	2	2	0	[M+H]+ | [M+Na]+		1	0		0		0
116	2	2	0	[M+Na]+ | [M-H2O+H]+		1	0		0		0
117	2	2	0	[M+H]+ | [M+Na]+		1	0		0		0
118	2	2	1	[M+Na]+ | [M-H2O+H]+	[M-H2O+H]+	1	1	[M+Na]+	1	[M+Na]+	1	[M+Na]+
119	2	2	0	[M+Na]+ | [M-H2O+H]+		1	0		0		0
121	2	0	0	[M+H]+ | [M+Na]+		0	0		0		0
124	2	2	0	[M+H]+ | [M+Na]+		1	0		0		0
125	2	2	0	[M+H]+ | [M+NH4]+		1	0		0		0
126	2	2	0	[M+Na]+ | [M-H2O+H]+		1	0		0		0
128	2	2	0	[M+H]+ | [M+Na]+		1	0		0		0
129	2	2	0	[M+H]+ | [M+Na]+		1	0		0		0
131	2	2	1	[M+Na]+ | [M-H2O+H]+	[M-H2O+H]+	1	1	[M+Na]+	1	[M+Na]+	1	[M+Na]+
133	2	2	0	[M+H]+ | [M+Na]+		1	0		0		0
139	2	2	0	[M+Na]+ | [M-H2O+H]+		1	0		0		0
140	2	2	1	[M+H]+ | [M-H+2Na]+	[M+H]+	1	1	[M-H+2Na]+	1	[M-H+2Na]+	1	[M-H+2Na]+
142	2	2	0	[M+H]+ | [M+Na]+		1	0		0		0
143	2	0	0	[M+Na]+ | [M-2H2O+H]+		0	0		0		0
147	2	0	0	[M+H]+ | [M+Na]+		0	0		0		0
148	2	2	0	[M+H]+ | [M+Na]+		1	0		0		0
150	2	2	0	[M+Na]+ | [M-H2O+H]+		1	0		0		0
151	2	2	0	[M+H]+ | [M+Na]+		1	0		0		0
152	2	2	0	[M+Na]+ | [M-H2O+H]+		1	0		0		0
155	2	2	0	[M+H]+ | [M+NH4]+		1	0		0		0
156	2	0	0	[M+H]+ | [M+Na]+		0	0		0		0
6	1	1	0	[M+Na]+		0	0		0		0
23	1	1	0	[M+Na]+		0	0		0		0
41	1	1	0	[M-H2O+H]+		0	0		0		0
47	1	1	0	[M+Na]+		0	0		0		0
85	1	1	0	[M-H+2Na]+		0	0		0		0
87	1	0	0	[M-2H2O+NH4]+		0	0		0		0
92	1	1	0	[M-H+2Na]+		0	0		0		0
122	1	1	0	[M+Na]+		0	0		0		0

## Sheet: MSV000083601_Bacteria_from_Roca
Valid dataset (mgf fits graphml)?	true
All library hits have MSMS in mgf	true
Library hits with MSMS in mgf %	100	(should be 100 %; otherwise check if graphml was result of this mgf)
total nodes	4443	All nodes (might include some nodes without MS/MS scan but ion identity)
total nodes with MS/MS	4229	All nodes with MS/MS scan
Library matches (MS2)	93	Library matches with the GNPS library
Ion identities (MS1)	864	Nodes with ion identities (can include some without MS/MS scan)
Ion identities with MS/MS	650	Nodes with ion identity and MS/MS scan
library matches with ion identity	15
library matches with ion identity %	16.1
Ion Identity Networks	248
Percentage of identified compounds per feature with a minimum of X signals in MS/MS spectrum
Nodes reduced by IIN = All nodes (with MS/MS) in a ion identity network reduced to 1 neutral molecule node
min signals	MS/MS scans	identified	identified %	singletons FBMN	singletons IIN+FBMN	% singletons FBMN	% singletons IIN+FBMN	Nodes reduced by IIN	% nodes reduced by IIN	Remaining nodes after IIN reduction	Possible new library spectra by IIN
0	4229	93	2.2	2620	2231	62	52.8	429	10.1	3800	34
1	4002	93	2.3	2393	2010	59.8	50.2	423	10.6	3579	34
4	3512	93	2.6	1903	1602	54.2	45.6	335	9.5	3177	24
6	2858	92	3.2	1406	1197	49.2	41.9	224	7.8	2634	18
###################################################################
distance to identified compounds (each node is only counted once (even if connected to multiple identified compounds)
Feature based molecular networking only (NO IIN)
	dist	0	1	2	3	4	5	0	1	2	3	4	5
min signals	MS/MS scans	n within 0	n within 1	n within 2	n within 3	n within 4	n within 5	% within 0	% within 1	% within 2	% within 3	% within 4	% within 5
0	4229	93	184	212	227	240	247	2.2	4.4	5	5.4	5.7	5.8
1	4002	93	184	212	227	240	247	2.3	4.6	5.3	5.7	6	6.2
4	3512	93	184	212	227	240	247	2.6	5.2	6	6.5	6.8	7
6	2858	93	176	204	219	231	237	3.3	6.2	7.1	7.7	8.1	8.3
FBMN and IIN edges
	dist	0	1	2	3	4	5	0	1	2	3	4	5
min signals	MS/MS scans	n within 0	n within 1	n within 2	n within 3	n within 4	n within 5	% within 0	% within 1	% within 2	% within 3	% within 4	% within 5
0	4229	93	216	270	295	320	366	2.2	5.1	6.4	7	7.6	8.7
1	4002	93	216	270	295	320	366	2.3	5.4	6.7	7.4	8	9.1
4	3512	93	206	258	283	308	352	2.6	5.9	7.3	8.1	8.8	10
6	2858	93	193	239	263	281	317	3.3	6.8	8.4	9.2	9.8	11.1
###################################################################
Ion identities	864
Adduct distribution						Adduct distribution (sorted by n)
ion type	n						ion type	n
[2M+2H]2+	1						[M+Na]+	222
[2M+Ca]2+	2						[M+H]+	200
[2M+Fe-H]+	1						[M+NH4]+	163
[2M+H+NH4]2+	2						[M+K]+	49
[2M+H+Na]2+	3						[M-H2O+H]+	44
[2M+H]+	18						[M+2H]2+	29
[2M+K]+	1						[M-2H2O+H]+	21
[2M+NH4]+	10						[2M+Na]+	20
[2M+Na]+	20						[2M+H]+	18
[2M-2H2O+H]+	2						[M-3H2O+H]+	13
[2M-2H2O+Na]+	1						[2M+NH4]+	10
[2M-2H2O-H+2Na]+	1						[M+H+Na]2+	8
[2M-3H2O+2H]2+	1						[M+H+NH4]2+	7
[2M-3H2O+H]+	1						[M+Ca]2+	7
[2M-4H2O+H]+	1						[M-4H2O+H]+	7
[2M-H2O+H]+	2						[M-H2O+Na]+	3
[3M+H]+	2						[M-2H2O+Na]+	3
[M+2H]2+	29						[M-2H2O-H+2Na]+	3
[M+Ca]2+	7						[M-H2O+NH4]+	3
[M+Fe]2+	1						[2M+H+Na]2+	3
[M+H+NH4]2+	7						[M-H2O+2H]2+	3
[M+H+Na]2+	8						[M-2H2O+NH4]+	2
[M+H]+	200						[2M+Ca]2+	2
[M+K]+	49						[M-2H2O+2H]2+	2
[M+NH4]+	163						[2M+H+NH4]2+	2
[M+Na]+	222						[3M+H]+	2
[M-2H2O+2H]2+	2						[2M-H2O+H]+	2
[M-2H2O+H]+	21						[2M-2H2O+H]+	2
[M-2H2O+NH4]+	2						[M-3H2O+2H]2+	1
[M-2H2O+Na]+	3						[2M-2H2O-H+2Na]+	1
[M-2H2O-H+2Na]+	3						[2M-3H2O+2H]2+	1
[M-3H2O+2H]2+	1						[2M+Fe-H]+	1
[M-3H2O+H]+	13						[M-H2O-H+2Na]+	1
[M-3H2O+NH4]+	1						[2M+K]+	1
[M-4H2O+2H]2+	1						[M-3H2O+NH4]+	1
[M-4H2O+H]+	7						[M-4H2O+2H]2+	1
[M-H+2Na]+	1						[M+Fe]2+	1
[M-H2O+2H]2+	3						[2M-2H2O+Na]+	1
[M-H2O+H]+	44						[2M-3H2O+H]+	1
[M-H2O+NH4]+	3						[M-H+2Na]+	1
[M-H2O+Na]+	3						[2M+2H]2+	1
[M-H2O-H+2Na]+	1						[2M-4H2O+H]+	1
###################################################################
Ion identity networks
							Possible library entries with n signals
NetID	net size	nodes with MSMS	identified	all ions	ions matched library	Reduction by	n=3	ions n=3	n=4	ions n=4	n=6	ions n=6
73	9	7	1	[2M+H]+ | [2M+NH4]+ | [2M+Na]+ | [3M+H]+ | [M+H]+ | [M+Na]+ | [M-2H2O+H]+ | [M-3H2O+H]+ | [M-H2O+H]+	[M+H]+	6	6	[2M+NH4]+ | [3M+H]+ | [M+Na]+ | [M-2H2O+H]+ | [M-3H2O+H]+ | [M-H2O+H]+	3	[2M+NH4]+ | [3M+H]+ | [M-3H2O+H]+	2	[2M+NH4]+ | [3M+H]+
98	9	7	0	[2M+Ca]2+ | [2M+Na]+ | [2M-2H2O+H]+ | [2M-3H2O+2H]2+ | [2M-3H2O+H]+ | [2M-4H2O+H]+ | [2M-H2O+H]+ | [M-2H2O+H]+ | [M-H2O+H]+		6	0		0		0
82	7	6	0	[2M+H]+ | [2M+NH4]+ | [2M+Na]+ | [3M+H]+ | [M+H]+ | [M+Na]+ | [M-3H2O+H]+		5	0		0		0
95	7	4	0	[M+2H]2+ | [M+2H]2+ | [M+2H]2+ | [M+2H]2+ | [M+Ca]2+ | [M+H]+ | [M+Na]+		3	0		0		0
99	7	7	0	[M+2H]2+ | [M+Ca]2+ | [M+Fe]2+ | [M+H+Na]2+ | [M+H+Na]2+ | [M+H]+ | [M+Na]+		6	0		0		0
156	7	7	0	[2M+NH4]+ | [2M+Na]+ | [M+H]+ | [M+H]+ | [M+NH4]+ | [M+Na]+ | [M-H2O+H]+		6	0		0		0
161	7	7	2	[2M+K]+ | [2M+NH4]+ | [2M+Na]+ | [M+H]+ | [M+K]+ | [M+NH4]+ | [M+Na]+	[M+H]+ | [M+NH4]+	6	4	[2M+K]+ | [2M+NH4]+ | [2M+Na]+ | [M+Na]+	4	[2M+K]+ | [2M+NH4]+ | [2M+Na]+ | [M+Na]+	1	[2M+NH4]+
165	7	4	0	[M+Ca]2+ | [M+NH4]+ | [M-2H2O+H]+ | [M-2H2O+H]+ | [M-3H2O+H]+ | [M-4H2O+H]+ | [M-H2O+H]+		3	0		0		0
171	7	4	0	[M+H]+ | [M+Na]+ | [M+Na]+ | [M+Na]+ | [M+Na]+ | [M-2H2O+2H]2+ | [M-H2O+2H]2+		3	0		0		0
345	7	4	0	[M+2H]2+ | [M+2H]2+ | [M+Ca]2+ | [M+H]+ | [M+H]+ | [M+Na]+ | [M-2H2O-H+2Na]+		3	0		0		0
45	6	6	0	[M+Na]+ | [M-H2O+H]+ | [M-H2O+H]+ | [M-H2O+NH4]+ | [M-H2O+NH4]+ | [M-H2O+NH4]+		5	0		0		0
46	6	6	0	[M+Na]+ | [M-H2O+H]+ | [M-H2O+H]+ | [M-H2O+H]+ | [M-H2O+H]+ | [M-H2O+NH4]+		5	0		0		0
75	6	6	0	[2M+H]+ | [2M+Na]+ | [M+H]+ | [M+Na]+ | [M-2H2O+H]+ | [M-H2O+H]+		5	0		0		0
77	6	2	0	[M+K]+ | [M+NH4]+ | [M+Na]+ | [M-2H2O+H]+ | [M-3H2O+H]+ | [M-H2O+H]+		1	0		0		0
84	6	6	0	[2M+H]+ | [2M+NH4]+ | [2M+Na]+ | [M+H]+ | [M+NH4]+ | [M-3H2O+H]+		5	0		0		0
86	6	5	0	[2M+Na]+ | [M+H]+ | [M+K]+ | [M+NH4]+ | [M+Na]+ | [M-H2O+H]+		4	0		0		0
113	6	6	4	[2M+H]+ | [2M+NH4]+ | [M-2H2O+H]+ | [M-3H2O+H]+ | [M-4H2O+H]+ | [M-H2O+H]+	[2M+H]+ | [2M+NH4]+ | [M-2H2O+H]+ | [M-H2O+H]+	5	1	[M-3H2O+H]+	1	[M-3H2O+H]+	1	[M-3H2O+H]+
131	6	3	0	[M+Na]+ | [M-2H2O+2H]2+ | [M-3H2O+2H]2+ | [M-3H2O+H]+ | [M-4H2O+2H]2+ | [M-4H2O+H]+		2	0		0		0
175	6	3	0	[M+NH4]+ | [M+NH4]+ | [M+Na]+ | [M+Na]+ | [M-3H2O+H]+ | [M-4H2O+H]+		2	0		0		0
184	6	6	1	[2M+Fe-H]+ | [2M+NH4]+ | [2M+Na]+ | [M+NH4]+ | [M+Na]+ | [M-H2O+H]+	[M-H2O+H]+	5	5	[2M+Fe-H]+ | [2M+NH4]+ | [2M+Na]+ | [M+NH4]+ | [M+Na]+	5	[2M+Fe-H]+ | [2M+NH4]+ | [2M+Na]+ | [M+NH4]+ | [M+Na]+	5	[2M+Fe-H]+ | [2M+NH4]+ | [2M+Na]+ | [M+NH4]+ | [M+Na]+
281	6	2	0	[M+H+NH4]2+ | [M+H+Na]2+ | [M+H]+ | [M+K]+ | [M+NH4]+ | [M+Na]+		1	0		0		0
285	6	2	0	[M+H+NH4]2+ | [M+H+Na]2+ | [M+H]+ | [M+K]+ | [M+NH4]+ | [M+Na]+		1	0		0		0
7	5	5	0	[2M+Ca]2+ | [M+Ca]2+ | [M+H]+ | [M+K]+ | [M+Na]+		4	0		0		0
40	5	2	0	[M+H]+ | [M+Na]+ | [M-H2O+H]+ | [M-H2O+H]+ | [M-H2O+H]+		1	0		0		0
53	5	1	0	[M+H]+ | [M-H2O+H]+ | [M-H2O-H+2Na]+ | [M-H2O-H+2Na]+ | [M-H2O-H+2Na]+		0	0		0		0
54	5	1	0	[M+H]+ | [M+H]+ | [M-H2O+H]+ | [M-H2O+H]+ | [M-H2O-H+2Na]+		0	0		0		0
60	5	3	0	[2M+NH4]+ | [2M+Na]+ | [M+H]+ | [M+NH4]+ | [M+Na]+		2	0		0		0
124	5	3	1	[2M+Na]+ | [M+H]+ | [M+Na]+ | [M-2H2O+H]+ | [M-H2O+H]+	[M+H]+	2	1	[M-H2O+H]+	1	[M-H2O+H]+	1	[M-H2O+H]+
135	5	5	0	[M+Ca]2+ | [M+NH4]+ | [M+Na]+ | [M-3H2O+H]+ | [M-4H2O+H]+		4	0		0		0
167	5	5	0	[M+2H]2+ | [M+Ca]2+ | [M+H]+ | [M+Na]+ | [M-2H2O+Na]+		4	0		0		0
242	5	4	0	[M+Na]+ | [M-2H2O+H]+ | [M-3H2O+H]+ | [M-4H2O+H]+ | [M-H2O+H]+		3	0		0		0
275	5	1	0	[M+H+NH4]2+ | [M+H+Na]2+ | [M+H+Na]2+ | [M+NH4]+ | [M+Na]+		0	0		0		0
297	5	2	0	[M+H]+ | [M+NH4]+ | [M+Na]+ | [M-H+2Na]+ | [M-H+2Na]+		1	0		0		0
302	5	5	0	[M+2H]2+ | [M+H]+ | [M+Na]+ | [M-2H2O+Na]+ | [M-2H2O-H+2Na]+		4	0		0		0
527	4	2	0	[M+H]+ | [M+K]+ | [M+NH4]+ | [M+Na]+		1	0		0		0
16	4	4	0	[2M+H]+ | [M+H]+ | [M+Na]+ | [M-H2O+H]+		3	0		0		0
530	4	2	0	[M+H]+ | [M+K]+ | [M+NH4]+ | [M+Na]+		1	0		0		0
532	4	3	0	[M+H]+ | [M+K]+ | [M+NH4]+ | [M+Na]+		2	0		0		0
534	4	3	0	[M+H]+ | [M+K]+ | [M+NH4]+ | [M+Na]+		2	0		0		0
536	4	3	0	[M+H]+ | [M+K]+ | [M+NH4]+ | [M+Na]+		2	0		0		0
538	4	4	0	[M+H]+ | [M+K]+ | [M+NH4]+ | [M+Na]+		3	0		0		0
543	4	3	0	[M+H]+ | [M+K]+ | [M+NH4]+ | [M+Na]+		2	0		0		0
545	4	4	0	[M+H]+ | [M+K]+ | [M+NH4]+ | [M+Na]+		3	0		0		0
549	4	4	0	[M+H]+ | [M+K]+ | [M+NH4]+ | [M+Na]+		3	0		0		0
551	4	3	0	[M+H]+ | [M+K]+ | [M+NH4]+ | [M+Na]+		2	0		0		0
62	4	4	0	[2M+H]+ | [2M+Na]+ | [M+H]+ | [M-H2O+H]+		3	0		0		0
64	4	3	0	[2M+H]+ | [2M+Na]+ | [M+H]+ | [M-H2O+H]+		2	0		0		0
69	4	3	0	[M+H]+ | [M+NH4]+ | [M+Na]+ | [M-H2O+H]+		2	0		0		0
71	4	4	0	[M+H]+ | [M+Na]+ | [M-2H2O+H]+ | [M-H2O+H]+		3	0		0		0
74	4	4	0	[M+H]+ | [M+Na]+ | [M-2H2O+H]+ | [M-H2O+H]+		3	0		0		0
590	4	4	0	[2M+H+NH4]2+ | [2M+H+Na]2+ | [M+NH4]+ | [M+Na]+		3	0		0		0
89	4	2	0	[M+H]+ | [M+NH4]+ | [M+Na]+ | [M-H2O+H]+		1	0		0		0
607	4	3	0	[M+H]+ | [M+NH4]+ | [M+Na]+ | [M-2H2O-H+2Na]+		2	0		0		0
101	4	3	0	[M+NH4]+ | [M+Na]+ | [M-3H2O+H]+ | [M-4H2O+H]+		2	0		0		0
116	4	1	0	[M+2H]2+ | [M+H+NH4]2+ | [M+NH4]+ | [M-3H2O+H]+		0	0		0		0
122	4	4	1	[2M+H]+ | [M+NH4]+ | [M-2H2O+NH4]+ | [M-H2O+NH4]+	[M+NH4]+	3	2	[2M+H]+ | [M-2H2O+NH4]+	1	[2M+H]+	1	[2M+H]+
160	4	4	1	[M+H]+ | [M+K]+ | [M+NH4]+ | [M+Na]+	[M+NH4]+	3	3	[M+H]+ | [M+K]+ | [M+Na]+	2	[M+H]+ | [M+K]+	1	[M+K]+
170	4	1	0	[M+H]+ | [M+Na]+ | [M-2H2O+2H]2+ | [M-H2O+2H]2+		0	0		0		0
174	4	2	0	[M+NH4]+ | [M+NH4]+ | [M+NH4]+ | [M+Na]+		1	0		0		0
224	4	1	0	[M+H]+ | [M+K]+ | [M+NH4]+ | [M+Na]+		0	0		0		0
227	4	2	0	[M+H]+ | [M+K]+ | [M+NH4]+ | [M+Na]+		1	0		0		0
243	4	2	0	[M+H]+ | [M+NH4]+ | [M+Na]+ | [M-H2O+H]+		1	0		0		0
279	4	0	0	[M+2H]2+ | [M-H2O+2H]2+ | [M-H2O+H]+ | [M-H2O+Na]+		0	0		0		0
289	4	2	0	[M+H]+ | [M+K]+ | [M+NH4]+ | [M+Na]+		1	0		0		0
294	4	3	0	[M+H]+ | [M+K]+ | [M+NH4]+ | [M+Na]+		2	0		0		0
299	4	3	0	[M+H]+ | [M+K]+ | [M+NH4]+ | [M+Na]+		2	0		0		0
304	4	3	0	[M+H]+ | [M+K]+ | [M+NH4]+ | [M+Na]+		2	0		0		0
310	4	3	0	[M+H]+ | [M+K]+ | [M+NH4]+ | [M+Na]+		2	0		0		0
312	4	3	0	[M+H]+ | [M+K]+ | [M+NH4]+ | [M+Na]+		2	0		0		0
317	4	4	0	[M+H]+ | [M+K]+ | [M+NH4]+ | [M+Na]+		3	0		0		0
319	4	4	0	[M+H]+ | [M+K]+ | [M+NH4]+ | [M+Na]+		3	0		0		0
332	4	2	0	[M+H]+ | [M+NH4]+ | [M+Na]+ | [M+Na]+		1	0		0		0
353	4	3	0	[M+H]+ | [M+K]+ | [M+NH4]+ | [M+Na]+		2	0		0		0
354	4	3	0	[M+H]+ | [M+K]+ | [M+NH4]+ | [M+Na]+		2	0		0		0
359	4	4	0	[M+H]+ | [M+K]+ | [M+NH4]+ | [M+Na]+		3	0		0		0
368	4	4	0	[M+H]+ | [M+K]+ | [M+NH4]+ | [M+Na]+		3	0		0		0
370	4	3	0	[M+H]+ | [M+K]+ | [M+NH4]+ | [M+Na]+		2	0		0		0
380	4	3	0	[M+H]+ | [M+NH4]+ | [M+Na]+ | [M+Na]+		2	0		0		0
385	4	4	0	[M+H]+ | [M+K]+ | [M+NH4]+ | [M+Na]+		3	0		0		0
392	4	4	0	[M+H]+ | [M+K]+ | [M+NH4]+ | [M+Na]+		3	0		0		0
407	4	2	0	[M+H]+ | [M+K]+ | [M+NH4]+ | [M+Na]+		1	0		0		0
413	4	1	0	[M+H]+ | [M+K]+ | [M+NH4]+ | [M+Na]+		0	0		0		0
420	4	1	0	[M+H]+ | [M+NH4]+ | [M+Na]+ | [M+Na]+		0	0		0		0
422	4	1	0	[M+H]+ | [M+K]+ | [M+NH4]+ | [M+Na]+		0	0		0		0
428	4	3	0	[M+H]+ | [M+K]+ | [M+NH4]+ | [M+Na]+		2	0		0		0
432	4	2	0	[M+H]+ | [M+NH4]+ | [M+Na]+ | [M+Na]+		1	0		0		0
439	4	3	0	[M+H]+ | [M+H]+ | [M+NH4]+ | [M+Na]+		2	0		0		0
450	4	1	0	[M+H]+ | [M+K]+ | [M+NH4]+ | [M+Na]+		0	0		0		0
512	3	2	0	[M+H]+ | [M+NH4]+ | [M+Na]+		1	0		0		0
513	3	3	0	[M+H]+ | [M+NH4]+ | [M+Na]+		2	0		0		0
1	3	2	0	[M+2H]2+ | [M+H]+ | [M+Na]+		1	0		0		0
514	3	3	0	[M+H]+ | [M+NH4]+ | [M+Na]+		2	0		0		0
515	3	0	0	[M+H]+ | [M+NH4]+ | [M+Na]+		0	0		0		0
516	3	1	0	[M+H]+ | [M+NH4]+ | [M+Na]+		0	0		0		0
5	3	3	0	[M+H]+ | [M+K]+ | [M+Na]+		2	0		0		0
518	3	3	0	[M+K]+ | [M+NH4]+ | [M+Na]+		2	0		0		0
521	3	3	0	[M+H]+ | [M+NH4]+ | [M+Na]+		2	0		0		0
525	3	2	0	[M+K]+ | [M+NH4]+ | [M+Na]+		1	0		0		0
14	3	3	0	[M+H]+ | [M+NH4]+ | [M+Na]+		2	0		0		0
529	3	2	0	[M+H]+ | [M+NH4]+ | [M+Na]+		1	0		0		0
17	3	3	0	[2M+H]+ | [2M+Na]+ | [M+H]+		2	0		0		0
19	3	3	0	[2M+H]+ | [M+H]+ | [M+Na]+		2	0		0		0
24	3	1	0	[2M-2H2O+H]+ | [M+NH4]+ | [M-H2O+NH4]+		0	0		0		0
540	3	3	0	[M+H]+ | [M+NH4]+ | [M+Na]+		2	0		0		0
30	3	3	1	[M+2H]2+ | [M+H]+ | [M+Na]+	[M+Na]+	2	2	[M+2H]2+ | [M+H]+	1	[M+2H]2+	1	[M+2H]2+
547	3	2	0	[2M+H+Na]2+ | [M+NH4]+ | [M+Na]+		1	0		0		0
37	3	3	0	[M+Na]+ | [M-2H2O+H]+ | [M-H2O+H]+		2	0		0		0
38	3	3	0	[M+H]+ | [M+Na]+ | [M-2H2O+H]+		2	0		0		0
39	3	2	0	[M+H]+ | [M-H2O+H]+ | [M-H2O+H]+		1	0		0		0
553	3	3	0	[M+H]+ | [M+NH4]+ | [M+Na]+		2	0		0		0
42	3	3	0	[M+K]+ | [M+Na]+ | [M-H2O+H]+		2	0		0		0
555	3	3	0	[M+H]+ | [M+NH4]+ | [M+Na]+		2	0		0		0
44	3	3	0	[2M+H]+ | [M+H]+ | [M+Na]+		2	0		0		0
48	3	1	0	[2M+NH4]+ | [M+H]+ | [M-2H2O+H]+		0	0		0		0
563	3	3	0	[2M+H+Na]2+ | [M+NH4]+ | [M+Na]+		2	0		0		0
56	3	3	0	[2M-2H2O+Na]+ | [2M-2H2O-H+2Na]+ | [M+H]+		2	0		0		0
58	3	3	0	[M+H]+ | [M+Na]+ | [M-H2O+H]+		2	0		0		0
66	3	3	0	[2M+H]+ | [M+H]+ | [M+Na]+		2	0		0		0
79	3	2	0	[M+2H]2+ | [M+H+NH4]2+ | [M+NH4]+		1	0		0		0
593	3	3	0	[M+H]+ | [M+NH4]+ | [M+Na]+		2	0		0		0
83	3	3	0	[M+NH4]+ | [M-2H2O+H]+ | [M-H2O+H]+		2	0		0		0
596	3	3	0	[M+H]+ | [M+NH4]+ | [M+Na]+		2	0		0		0
92	3	2	0	[M+2H]2+ | [M+H]+ | [M+Na]+		1	0		0		0
94	3	2	0	[M+2H]2+ | [M+2H]2+ | [M+H]+		1	0		0		0
611	3	3	0	[M+H]+ | [M+NH4]+ | [M+Na]+		2	0		0		0
104	3	2	0	[M+H]+ | [M+Na]+ | [M-H2O+H]+		1	0		0		0
620	3	3	0	[M+NH4]+ | [M+Na]+ | [M+Na]+		2	0		0		0
109	3	2	0	[M+NH4]+ | [M+Na]+ | [M-2H2O+H]+		1	0		0		0
110	3	2	0	[M+H]+ | [M+NH4]+ | [M+Na]+		1	0		0		0
119	3	1	0	[M+NH4]+ | [M-2H2O+H]+ | [M-3H2O+H]+		0	0		0		0
126	3	3	0	[M+H]+ | [M+NH4]+ | [M-H2O+H]+		2	0		0		0
128	3	3	0	[M+H]+ | [M+Na]+ | [M-H2O+H]+		2	0		0		0
129	3	3	0	[M+H]+ | [M+NH4]+ | [M-H2O+H]+		2	0		0		0
148	3	2	0	[M+H]+ | [M+NH4]+ | [M+Na]+		1	0		0		0
149	3	3	0	[2M+Na]+ | [M+H]+ | [M+Na]+		2	0		0		0
150	3	3	1	[M+H]+ | [M+Na]+ | [M-H2O+H]+	[M+H]+	2	2	[M+Na]+ | [M-H2O+H]+	2	[M+Na]+ | [M-H2O+H]+	1	[M-H2O+H]+
151	3	3	0	[M+H]+ | [M+Na]+ | [M-H2O+H]+		2	0		0		0
152	3	2	0	[2M+H]+ | [2M-H2O+H]+ | [M-2H2O+Na]+		1	0		0		0
155	3	2	0	[M+Na]+ | [M-2H2O+H]+ | [M-H2O+H]+		1	0		0		0
164	3	2	0	[M+H]+ | [M+NH4]+ | [M+Na]+		1	0		0		0
169	3	3	0	[M+NH4]+ | [M+Na]+ | [M-H2O+H]+		2	0		0		0
179	3	3	0	[M+2H]2+ | [M+H]+ | [M+Na]+		2	0		0		0
185	3	3	0	[M+2H]2+ | [M+H]+ | [M+Na]+		2	0		0		0
186	3	2	0	[M+NH4]+ | [M+Na]+ | [M-2H2O+H]+		1	0		0		0
187	3	3	0	[M+NH4]+ | [M+Na]+ | [M-H2O+H]+		2	0		0		0
192	3	3	0	[M+2H]2+ | [M+H]+ | [M+Na]+		2	0		0		0
194	3	2	0	[2M+2H]2+ | [M+Na]+ | [M-H2O+H]+		1	0		0		0
196	3	3	0	[M+2H]2+ | [M+H]+ | [M+Na]+		2	0		0		0
198	3	3	0	[M+H]+ | [M+K]+ | [M+Na]+		2	0		0		0
204	3	3	0	[M+Na]+ | [M-3H2O+NH4]+ | [M-H2O+H]+		2	0		0		0
208	3	1	0	[M+Na]+ | [M-2H2O+H]+ | [M-H2O+H]+		0	0		0		0
216	3	3	0	[M+H]+ | [M+Na]+ | [M-H2O+2H]2+		2	0		0		0
218	3	2	0	[M+K]+ | [M+NH4]+ | [M+Na]+		1	0		0		0
219	3	1	0	[M+K]+ | [M+NH4]+ | [M+Na]+		0	0		0		0
232	3	3	0	[2M+Na]+ | [M+H]+ | [M+Na]+		2	0		0		0
250	3	0	0	[M+2H]2+ | [M+H]+ | [M+Na]+		0	0		0		0
253	3	2	0	[M+H]+ | [M+NH4]+ | [M+Na]+		1	0		0		0
254	3	3	0	[2M+Na]+ | [M+H]+ | [M+Na]+		2	0		0		0
263	3	2	0	[M+H]+ | [M+NH4]+ | [M+Na]+		1	0		0		0
264	3	0	0	[M+H]+ | [M+NH4]+ | [M+Na]+		0	0		0		0
269	3	3	0	[2M+H]+ | [M+H]+ | [M-2H2O+NH4]+		2	0		0		0
271	3	2	0	[2M+H]+ | [M+H]+ | [M+Na]+		1	0		0		0
274	3	1	0	[M+H+NH4]2+ | [M+H+Na]2+ | [M+NH4]+		0	0		0		0
278	3	2	0	[M+H]+ | [M+NH4]+ | [M+Na]+		1	0		0		0
282	3	2	0	[M+H]+ | [M+NH4]+ | [M+Na]+		1	0		0		0
284	3	0	0	[M+2H]2+ | [M+H]+ | [M+Na]+		0	0		0		0
290	3	1	0	[M+H]+ | [M+NH4]+ | [M+Na]+		0	0		0		0
296	3	1	0	[M+H]+ | [M+NH4]+ | [M-H+2Na]+		0	0		0		0
306	3	2	0	[M+H]+ | [M+K]+ | [M+Na]+		1	0		0		0
309	3	3	0	[M+H]+ | [M+Na]+ | [M-2H2O+H]+		2	0		0		0
321	3	3	0	[M+H]+ | [M+NH4]+ | [M+Na]+		2	0		0		0
322	3	3	0	[M+NH4]+ | [M+NH4]+ | [M+Na]+		2	0		0		0
325	3	1	0	[M+H]+ | [M+NH4]+ | [M+Na]+		0	0		0		0
326	3	3	0	[2M+H+NH4]2+ | [2M+NH4]+ | [M+H]+		2	0		0		0
328	3	0	0	[M+H]+ | [M+NH4]+ | [M+Na]+		0	0		0		0
329	3	2	0	[M+H]+ | [M+NH4]+ | [M+Na]+		1	0		0		0
331	3	1	0	[M+H]+ | [M+NH4]+ | [M+Na]+		0	0		0		0
333	3	2	0	[M+H]+ | [M+NH4]+ | [M+Na]+		1	0		0		0
335	3	3	0	[M+H]+ | [M+NH4]+ | [M+Na]+		2	0		0		0
337	3	1	0	[M+H]+ | [M+NH4]+ | [M+Na]+		0	0		0		0
339	3	3	0	[2M+H]+ | [2M+Na]+ | [M+H]+		2	0		0		0
340	3	2	0	[M+H]+ | [M+NH4]+ | [M+Na]+		1	0		0		0
346	3	3	0	[M+H]+ | [M+Na]+ | [M-H2O+H]+		2	0		0		0
347	3	2	0	[M+H]+ | [M+NH4]+ | [M+Na]+		1	0		0		0
350	3	1	0	[M+K]+ | [M+NH4]+ | [M+Na]+		0	0		0		0
351	3	1	0	[M+H]+ | [M-H2O+H]+ | [M-H2O+Na]+		0	0		0		0
355	3	2	0	[M+H]+ | [M+NH4]+ | [M+Na]+		1	0		0		0
358	3	2	0	[M+H]+ | [M+NH4]+ | [M+Na]+		1	0		0		0
360	3	2	0	[M+H]+ | [M+NH4]+ | [M+Na]+		1	0		0		0
364	3	2	0	[M+H]+ | [M+NH4]+ | [M+Na]+		1	0		0		0
366	3	2	0	[M+H]+ | [M+NH4]+ | [M+Na]+		1	0		0		0
374	3	2	0	[M+H]+ | [M+NH4]+ | [M+Na]+		1	0		0		0
376	3	1	0	[M+H]+ | [M+NH4]+ | [M+Na]+		0	0		0		0
377	3	3	0	[M+H]+ | [M+K]+ | [M+Na]+		2	0		0		0
379	3	2	0	[M+H]+ | [M+NH4]+ | [M+Na]+		1	0		0		0
382	3	3	0	[M+H]+ | [M+NH4]+ | [M+Na]+		2	0		0		0
383	3	2	0	[M+2H]2+ | [M+H]+ | [M+Na]+		1	0		0		0
386	3	3	0	[M+H]+ | [M+NH4]+ | [M+Na]+		2	0		0		0
388	3	3	0	[M+H]+ | [M+NH4]+ | [M+Na]+		2	0		0		0
389	3	1	0	[M+H]+ | [M+NH4]+ | [M+Na]+		0	0		0		0
395	3	1	0	[M+H]+ | [M+NH4]+ | [M+Na]+		0	0		0		0
397	3	1	0	[M+H]+ | [M+NH4]+ | [M+Na]+		0	0		0		0
400	3	2	0	[M+H]+ | [M+NH4]+ | [M+Na]+		1	0		0		0
402	3	2	0	[M+H]+ | [M+NH4]+ | [M+Na]+		1	0		0		0
404	3	3	0	[2M+Na]+ | [M+Na]+ | [M-H2O+H]+		2	0		0		0
405	3	3	0	[2M+Na]+ | [M+H]+ | [M+Na]+		2	0		0		0
408	3	3	0	[M+H]+ | [M+NH4]+ | [M+Na]+		2	0		0		0
410	3	3	0	[M+H]+ | [M+Na]+ | [M+Na]+		2	0		0		0
411	3	3	0	[M+2H]2+ | [M+H]+ | [M+Na]+		2	0		0		0
424	3	3	0	[M+2H]2+ | [M+H]+ | [M+Na]+		2	0		0		0
427	3	3	0	[M+H]+ | [M+NH4]+ | [M+Na]+		2	0		0		0
435	3	3	1	[M+2H]2+ | [M+H]+ | [M+Na]+	[M+H]+	2	2	[M+2H]2+ | [M+Na]+	2	[M+2H]2+ | [M+Na]+	2	[M+2H]2+ | [M+Na]+
437	3	2	0	[M+H]+ | [M+NH4]+ | [M+Na]+		1	0		0		0
444	3	3	0	[M+H]+ | [M+NH4]+ | [M+Na]+		2	0		0		0
453	3	2	0	[M+2H]2+ | [M+H]+ | [M+Na]+		1	0		0		0
455	3	3	0	[2M+H]+ | [M+Na]+ | [M-H2O+Na]+		2	0		0		0
456	3	2	0	[M+H]+ | [M+NH4]+ | [M+Na]+		1	0		0		0
458	3	1	0	[M+H]+ | [M+NH4]+ | [M+Na]+		0	0		0		0
460	3	3	0	[M+2H]2+ | [M+H]+ | [M+Na]+		2	0		0		0
462	3	2	0	[M+H]+ | [M+NH4]+ | [M+Na]+		1	0		0		0
465	3	3	0	[M+H]+ | [M+NH4]+ | [M+Na]+		2	0		0		0
466	3	2	0	[M+H]+ | [M+NH4]+ | [M+Na]+		1	0		0		0
468	3	3	0	[M+2H]2+ | [M+H+Na]2+ | [M+NH4]+		2	0		0		0
470	3	2	0	[M+H+NH4]2+ | [M+NH4]+ | [M+Na]+		1	0		0		0
471	3	2	0	[M+H]+ | [M+NH4]+ | [M+Na]+		1	0		0		0
475	3	3	1	[M+2H]2+ | [M+H]+ | [M+Na]+	[M+H]+	2	2	[M+2H]2+ | [M+Na]+	2	[M+2H]2+ | [M+Na]+	2	[M+2H]2+ | [M+Na]+
477	3	3	0	[M+H]+ | [M+NH4]+ | [M+Na]+		2	0		0		0
479	3	3	0	[M+H]+ | [M+NH4]+ | [M+Na]+		2	0		0		0
480	3	3	0	[M+H]+ | [M+NH4]+ | [M+Na]+		2	0		0		0
481	3	3	0	[M+H]+ | [M+NH4]+ | [M+Na]+		2	0		0		0
487	3	3	0	[M+H]+ | [M+NH4]+ | [M+Na]+		2	0		0		0
489	3	3	0	[M+H]+ | [M+NH4]+ | [M+Na]+		2	0		0		0
490	3	3	0	[M+H]+ | [M+NH4]+ | [M+Na]+		2	0		0		0
492	3	1	0	[M+H]+ | [M+NH4]+ | [M+Na]+		0	0		0		0
493	3	3	0	[M+H]+ | [M+NH4]+ | [M+Na]+		2	0		0		0
494	3	3	0	[M+H]+ | [M+NH4]+ | [M+Na]+		2	0		0		0
495	3	3	0	[M+H]+ | [M+NH4]+ | [M+Na]+		2	0		0		0
496	3	3	0	[M+H]+ | [M+NH4]+ | [M+Na]+		2	0		0		0
497	3	1	0	[M+2H]2+ | [M+H]+ | [M+Na]+		0	0		0		0
498	3	2	0	[M+H]+ | [M+NH4]+ | [M+Na]+		1	0		0		0
501	3	3	0	[M+H]+ | [M+NH4]+ | [M+Na]+		2	0		0		0
502	3	2	0	[M+H]+ | [M+NH4]+ | [M+Na]+		1	0		0		0
503	3	3	0	[M+2H]2+ | [M+H]+ | [M+Na]+		2	0		0		0
504	3	3	0	[M+H]+ | [M+NH4]+ | [M+Na]+		2	0		0		0
506	3	2	0	[M+H]+ | [M+NH4]+ | [M+Na]+		1	0		0		0
508	3	2	0	[M+H]+ | [M+NH4]+ | [M+Na]+		1	0		0		0
510	3	3	0	[M+H]+ | [M+NH4]+ | [M+Na]+		2	0		0		0
511	3	3	0	[M+H]+ | [M+NH4]+ | [M+Na]+		2	0		0		0

## Sheet: MSV000083729_Stromatolites_tiss
Valid dataset (mgf fits graphml)?	true
All library hits have MSMS in mgf	true
Library hits with MSMS in mgf %	100	(should be 100 %; otherwise check if graphml was result of this mgf)
total nodes	9491	All nodes (might include some nodes without MS/MS scan but ion identity)
total nodes with MS/MS	9438	All nodes with MS/MS scan
Library matches (MS2)	281	Library matches with the GNPS library
Ion identities (MS1)	1311	Nodes with ion identities (can include some without MS/MS scan)
Ion identities with MS/MS	1258	Nodes with ion identity and MS/MS scan
library matches with ion identity	48
library matches with ion identity %	17.1
Ion Identity Networks	363
Percentage of identified compounds per feature with a minimum of X signals in MS/MS spectrum
Nodes reduced by IIN = All nodes (with MS/MS) in a ion identity network reduced to 1 neutral molecule node
min signals	MS/MS scans	identified	identified %	singletons FBMN	singletons IIN+FBMN	% singletons FBMN	% singletons IIN+FBMN	Nodes reduced by IIN	% nodes reduced by IIN	Remaining nodes after IIN reduction	Possible new library spectra by IIN
0	9438	281	3	4667	4141	49.4	43.9	920	9.7	8518	122
1	9438	281	3	4667	4141	49.4	43.9	920	9.7	8518	122
4	9428	281	3	4657	4132	49.4	43.8	919	9.7	8509	122
6	9322	281	3	4551	4051	48.8	43.5	894	9.6	8428	121
###################################################################
distance to identified compounds (each node is only counted once (even if connected to multiple identified compounds)
Feature based molecular networking only (NO IIN)
	dist	0	1	2	3	4	5	0	1	2	3	4	5
min signals	MS/MS scans	n within 0	n within 1	n within 2	n within 3	n within 4	n within 5	% within 0	% within 1	% within 2	% within 3	% within 4	% within 5
0	9438	281	598	879	1067	1153	1195	3	6.3	9.3	11.3	12.2	12.7
1	9438	281	598	879	1067	1153	1195	3	6.3	9.3	11.3	12.2	12.7
4	9428	281	598	879	1067	1153	1195	3	6.3	9.3	11.3	12.2	12.7
6	9322	281	598	879	1067	1153	1195	3	6.4	9.4	11.4	12.4	12.8
FBMN and IIN edges
	dist	0	1	2	3	4	5	0	1	2	3	4	5
min signals	MS/MS scans	n within 0	n within 1	n within 2	n within 3	n within 4	n within 5	% within 0	% within 1	% within 2	% within 3	% within 4	% within 5
0	9438	281	689	1065	1363	1542	1652	3	7.3	11.3	14.4	16.3	17.5
1	9438	281	689	1065	1363	1542	1652	3	7.3	11.3	14.4	16.3	17.5
4	9428	281	689	1065	1363	1542	1651	3	7.3	11.3	14.5	16.4	17.5
6	9322	281	688	1062	1356	1534	1643	3	7.4	11.4	14.5	16.5	17.6
###################################################################
Ion identities	1311
Adduct distribution						Adduct distribution (sorted by n)
ion type	n						ion type	n
[2M+Ca-H]+	1						[M+Na]+	366
[2M+H]+	20						[M+H]+	291
[2M+K]+	1						[M+NH4]+	239
[2M+NH4]+	9						[M-H2O+H]+	130
[2M+Na]+	69						[2M+Na]+	69
[2M-2H2O+NH4]+	1						[M-2H2O+H]+	59
[2M-2H2O+Na]+	1						[M-H+2Na]+	37
[2M-H+2Na]+	6						[M+K]+	30
[3M-H+2Na]+	1						[M-3H2O+H]+	25
[M+2H]2+	3						[2M+H]+	20
[M+Ca-H]+	1						[2M+NH4]+	9
[M+Ca]2+	8						[M+Ca]2+	8
[M+H]+	291						[2M-H+2Na]+	6
[M+K]+	30						[M-4H2O+H]+	5
[M+NH4]+	239						[M-H2O+Na]+	4
[M+Na]+	366						[M+2H]2+	3
[M-2H2O+H]+	59						[M-H2O+2H]2+	3
[M-3H2O+H]+	25						[3M-H+2Na]+	1
[M-4H2O+H]+	5						[M-H2O-H+2Na]+	1
[M-H+2Na]+	37						[2M-2H2O+Na]+	1
[M-H2O+2H]2+	3						[M+Ca-H]+	1
[M-H2O+H]+	130						[2M+Ca-H]+	1
[M-H2O+Na]+	4						[2M-2H2O+NH4]+	1
[M-H2O-H+2Na]+	1						[2M+K]+	1
###################################################################
Ion identity networks
							Possible library entries with n signals
NetID	net size	nodes with MSMS	identified	all ions	ions matched library	Reduction by	n=3	ions n=3	n=4	ions n=4	n=6	ions n=6
56	11	8	1	[2M+Na]+ | [2M+Na]+ | [2M-H+2Na]+ | [M+NH4]+ | [M+Na]+ | [M-2H2O+H]+ | [M-3H2O+H]+ | [M-4H2O+H]+ | [M-H+2Na]+ | [M-H2O+H]+ | [M-H2O+H]+	[M-3H2O+H]+	7	7	[2M+Na]+ | [2M-H+2Na]+ | [M+NH4]+ | [M+Na]+ | [M-2H2O+H]+ | [M-H2O+H]+ | [M-H2O+H]+	7	[2M+Na]+ | [2M-H+2Na]+ | [M+NH4]+ | [M+Na]+ | [M-2H2O+H]+ | [M-H2O+H]+ | [M-H2O+H]+	7	[2M+Na]+ | [2M-H+2Na]+ | [M+NH4]+ | [M+Na]+ | [M-2H2O+H]+ | [M-H2O+H]+ | [M-H2O+H]+
466	11	11	1	[2M+Ca-H]+ | [2M+Na]+ | [2M-H+2Na]+ | [3M-H+2Na]+ | [M+H]+ | [M+NH4]+ | [M+Na]+ | [M-2H2O+H]+ | [M-3H2O+H]+ | [M-H+2Na]+ | [M-H2O+H]+	[M-2H2O+H]+	10	10	[2M+Ca-H]+ | [2M+Na]+ | [2M-H+2Na]+ | [3M-H+2Na]+ | [M+H]+ | [M+NH4]+ | [M+Na]+ | [M-3H2O+H]+ | [M-H+2Na]+ | [M-H2O+H]+	10	[2M+Ca-H]+ | [2M+Na]+ | [2M-H+2Na]+ | [3M-H+2Na]+ | [M+H]+ | [M+NH4]+ | [M+Na]+ | [M-3H2O+H]+ | [M-H+2Na]+ | [M-H2O+H]+	10	[2M+Ca-H]+ | [2M+Na]+ | [2M-H+2Na]+ | [3M-H+2Na]+ | [M+H]+ | [M+NH4]+ | [M+Na]+ | [M-3H2O+H]+ | [M-H+2Na]+ | [M-H2O+H]+
445	9	9	0	[2M+H]+ | [2M+Na]+ | [M+H]+ | [M+K]+ | [M+Na]+ | [M-2H2O+H]+ | [M-3H2O+H]+ | [M-4H2O+H]+ | [M-H2O+H]+		8	0		0		0
73	8	8	2	[M+H]+ | [M+H]+ | [M+Na]+ | [M-2H2O+H]+ | [M-2H2O+H]+ | [M-3H2O+H]+ | [M-3H2O+H]+ | [M-H2O+H]+	[M-3H2O+H]+ | [M-3H2O+H]+	7	6	[M+H]+ | [M+H]+ | [M+Na]+ | [M-2H2O+H]+ | [M-2H2O+H]+ | [M-H2O+H]+	6	[M+H]+ | [M+H]+ | [M+Na]+ | [M-2H2O+H]+ | [M-2H2O+H]+ | [M-H2O+H]+	6	[M+H]+ | [M+H]+ | [M+Na]+ | [M-2H2O+H]+ | [M-2H2O+H]+ | [M-H2O+H]+
318	8	8	0	[2M+Na]+ | [2M-H+2Na]+ | [M+H]+ | [M+NH4]+ | [M+Na]+ | [M-2H2O+H]+ | [M-H+2Na]+ | [M-H2O+H]+		7	0		0		0
397	8	8	1	[2M+Na]+ | [M+H]+ | [M+K]+ | [M+Na]+ | [M-2H2O+H]+ | [M-3H2O+H]+ | [M-4H2O+H]+ | [M-H2O+H]+	[M-4H2O+H]+	7	7	[2M+Na]+ | [M+H]+ | [M+K]+ | [M+Na]+ | [M-2H2O+H]+ | [M-3H2O+H]+ | [M-H2O+H]+	7	[2M+Na]+ | [M+H]+ | [M+K]+ | [M+Na]+ | [M-2H2O+H]+ | [M-3H2O+H]+ | [M-H2O+H]+	7	[2M+Na]+ | [M+H]+ | [M+K]+ | [M+Na]+ | [M-2H2O+H]+ | [M-3H2O+H]+ | [M-H2O+H]+
27	7	7	0	[M+NH4]+ | [M+NH4]+ | [M+Na]+ | [M-2H2O+H]+ | [M-2H2O+H]+ | [M-3H2O+H]+ | [M-H2O+H]+		6	0		0		0
129	7	7	0	[M+Ca]2+ | [M+H]+ | [M+NH4]+ | [M+NH4]+ | [M+Na]+ | [M+Na]+ | [M-H2O+H]+		6	0		0		0
139	7	7	0	[M+H]+ | [M+Na]+ | [M-2H2O+H]+ | [M-2H2O+H]+ | [M-H2O+H]+ | [M-H2O+H]+ | [M-H2O+H]+		6	0		0		0
157	7	7	0	[M+H]+ | [M+H]+ | [M+NH4]+ | [M+NH4]+ | [M+Na]+ | [M+Na]+ | [M-H2O+H]+		6	0		0		0
255	7	6	0	[2M+Na]+ | [M+Ca]2+ | [M+H]+ | [M+K]+ | [M+NH4]+ | [M+Na]+ | [M-H2O+H]+		5	0		0		0
267	7	6	0	[2M+Na]+ | [M+H]+ | [M+K]+ | [M+Na]+ | [M-2H2O+H]+ | [M-H+2Na]+ | [M-H2O+H]+		5	0		0		0
824	7	7	0	[2M+H]+ | [2M+Na]+ | [2M+Na]+ | [M+H]+ | [M+H]+ | [M+Na]+ | [M+Na]+		6	0		0		0
836	7	7	0	[M+H]+ | [M+H]+ | [M+K]+ | [M+NH4]+ | [M+NH4]+ | [M+Na]+ | [M+Na]+		6	0		0		0
1376	7	7	0	[M+H]+ | [M+H]+ | [M+NH4]+ | [M+NH4]+ | [M+NH4]+ | [M+Na]+ | [M+Na]+		6	0		0		0
36	6	6	1	[M+NH4]+ | [M+NH4]+ | [M+Na]+ | [M+Na]+ | [M-2H2O+H]+ | [M-3H2O+H]+	[M-3H2O+H]+	5	5	[M+NH4]+ | [M+NH4]+ | [M+Na]+ | [M+Na]+ | [M-2H2O+H]+	5	[M+NH4]+ | [M+NH4]+ | [M+Na]+ | [M+Na]+ | [M-2H2O+H]+	5	[M+NH4]+ | [M+NH4]+ | [M+Na]+ | [M+Na]+ | [M-2H2O+H]+
1075	6	6	0	[M+H]+ | [M+H]+ | [M+NH4]+ | [M+NH4]+ | [M+Na]+ | [M+Na]+		5	0		0		0
64	6	6	2	[2M+Na]+ | [M+NH4]+ | [M+Na]+ | [M-2H2O+H]+ | [M-3H2O+H]+ | [M-H2O+H]+	[M-2H2O+H]+ | [M-3H2O+H]+	5	4	[2M+Na]+ | [M+NH4]+ | [M+Na]+ | [M-H2O+H]+	4	[2M+Na]+ | [M+NH4]+ | [M+Na]+ | [M-H2O+H]+	4	[2M+Na]+ | [M+NH4]+ | [M+Na]+ | [M-H2O+H]+
76	6	6	0	[2M+H]+ | [2M+K]+ | [2M+Na]+ | [M+H]+ | [M+K]+ | [M+Na]+		5	0		0		0
622	6	6	0	[2M+NH4]+ | [2M+Na]+ | [M+NH4]+ | [M+Na]+ | [M-H+2Na]+ | [M-H2O+H]+		5	0		0		0
122	6	6	1	[M+H]+ | [M+NH4]+ | [M+Na]+ | [M-2H2O+H]+ | [M-3H2O+H]+ | [M-H2O+H]+	[M-2H2O+H]+	5	5	[M+H]+ | [M+NH4]+ | [M+Na]+ | [M-3H2O+H]+ | [M-H2O+H]+	5	[M+H]+ | [M+NH4]+ | [M+Na]+ | [M-3H2O+H]+ | [M-H2O+H]+	5	[M+H]+ | [M+NH4]+ | [M+Na]+ | [M-3H2O+H]+ | [M-H2O+H]+
131	6	6	0	[M+H]+ | [M+H]+ | [M+H]+ | [M+Na]+ | [M-H2O+2H]2+ | [M-H2O+H]+		5	0		0		0
281	6	5	1	[2M-H+2Na]+ | [M+NH4]+ | [M-H+2Na]+ | [M-H+2Na]+ | [M-H+2Na]+ | [M-H2O+H]+	[M-H2O+H]+	4	4	[2M-H+2Na]+ | [M-H+2Na]+ | [M-H+2Na]+ | [M-H+2Na]+	4	[2M-H+2Na]+ | [M-H+2Na]+ | [M-H+2Na]+ | [M-H+2Na]+	4	[2M-H+2Na]+ | [M-H+2Na]+ | [M-H+2Na]+ | [M-H+2Na]+
285	6	5	1	[2M-H+2Na]+ | [2M-H+2Na]+ | [2M-H+2Na]+ | [M+NH4]+ | [M-H+2Na]+ | [M-H2O+H]+	[M-H2O+H]+	4	4	[2M-H+2Na]+ | [2M-H+2Na]+ | [2M-H+2Na]+ | [M-H+2Na]+	4	[2M-H+2Na]+ | [2M-H+2Na]+ | [2M-H+2Na]+ | [M-H+2Na]+	4	[2M-H+2Na]+ | [2M-H+2Na]+ | [2M-H+2Na]+ | [M-H+2Na]+
320	6	4	0	[2M+H]+ | [2M+Na]+ | [M+H]+ | [M+NH4]+ | [M+NH4]+ | [M+Na]+		3	0		0		0
329	6	6	0	[2M+Na]+ | [M+H]+ | [M+K]+ | [M+NH4]+ | [M+Na]+ | [M-H2O+H]+		5	0		0		0
411	6	6	2	[2M-H+2Na]+ | [M+NH4]+ | [M-2H2O+H]+ | [M-3H2O+H]+ | [M-H+2Na]+ | [M-H2O+H]+	[M-2H2O+H]+ | [M-3H2O+H]+	5	4	[2M-H+2Na]+ | [M+NH4]+ | [M-H+2Na]+ | [M-H2O+H]+	4	[2M-H+2Na]+ | [M+NH4]+ | [M-H+2Na]+ | [M-H2O+H]+	4	[2M-H+2Na]+ | [M+NH4]+ | [M-H+2Na]+ | [M-H2O+H]+
424	6	6	0	[2M+Na]+ | [M+Ca]2+ | [M+H]+ | [M+K]+ | [M+NH4]+ | [M+Na]+		5	0		0		0
473	6	6	0	[M+H]+ | [M+NH4]+ | [M+NH4]+ | [M+Na]+ | [M+Na]+ | [M-H2O+H]+		5	0		0		0
512	5	5	0	[2M+H]+ | [2M+Na]+ | [M+Ca]2+ | [M+H]+ | [M+Na]+		4	0		0		0
1030	5	5	0	[2M+H]+ | [2M+Na]+ | [M+H]+ | [M+NH4]+ | [M+Na]+		4	0		0		0
15	5	5	0	[M+NH4]+ | [M+Na]+ | [M-2H2O+H]+ | [M-3H2O+H]+ | [M-4H2O+H]+		4	0		0		0
19	5	5	0	[2M+NH4]+ | [2M+Na]+ | [M+H]+ | [M+NH4]+ | [M+Na]+		4	0		0		0
22	5	5	0	[M+NH4]+ | [M+Na]+ | [M-2H2O+H]+ | [M-3H2O+H]+ | [M-H2O+H]+		4	0		0		0
32	5	5	0	[2M+Na]+ | [M+H]+ | [M+K]+ | [M+NH4]+ | [M+Na]+		4	0		0		0
554	5	5	0	[M+H]+ | [M+NH4]+ | [M+Na]+ | [M-H+2Na]+ | [M-H2O+H]+		4	0		0		0
578	5	5	0	[M+H]+ | [M+NH4]+ | [M+Na]+ | [M-H+2Na]+ | [M-H2O+H]+		4	0		0		0
70	5	5	0	[M+NH4]+ | [M+Na]+ | [M-2H2O+H]+ | [M-3H2O+H]+ | [M-H2O+H]+		4	0		0		0
1101	5	5	0	[2M+NH4]+ | [2M+Na]+ | [M+H]+ | [M+NH4]+ | [M+Na]+		4	0		0		0
81	5	5	0	[2M+Na]+ | [M+H]+ | [M+K]+ | [M+NH4]+ | [M+Na]+		4	0		0		0
104	5	4	0	[M+NH4]+ | [M+NH4]+ | [M+Na]+ | [M-2H2O+H]+ | [M-H2O+H]+		3	0		0		0
105	5	5	1	[M+H]+ | [M+Na]+ | [M-2H2O+H]+ | [M-H2O+H]+ | [M-H2O+Na]+	[M-2H2O+H]+	4	4	[M+H]+ | [M+Na]+ | [M-H2O+H]+ | [M-H2O+Na]+	4	[M+H]+ | [M+Na]+ | [M-H2O+H]+ | [M-H2O+Na]+	4	[M+H]+ | [M+Na]+ | [M-H2O+H]+ | [M-H2O+Na]+
143	5	5	3	[M+H]+ | [M+NH4]+ | [M+Na]+ | [M-2H2O+H]+ | [M-H2O+H]+	[M+H]+ | [M-2H2O+H]+ | [M-H2O+H]+	4	2	[M+NH4]+ | [M+Na]+	2	[M+NH4]+ | [M+Na]+	2	[M+NH4]+ | [M+Na]+
148	5	5	2	[M+H]+ | [M+Na]+ | [M-2H2O+H]+ | [M-3H2O+H]+ | [M-H2O+H]+	[M-2H2O+H]+ | [M-3H2O+H]+	4	3	[M+H]+ | [M+Na]+ | [M-H2O+H]+	3	[M+H]+ | [M+Na]+ | [M-H2O+H]+	3	[M+H]+ | [M+Na]+ | [M-H2O+H]+
681	5	5	0	[2M+H]+ | [2M+Na]+ | [M+H]+ | [M+Na]+ | [M-H+2Na]+		4	0		0		0
1229	5	5	0	[M+H]+ | [M+NH4]+ | [M+NH4]+ | [M+Na]+ | [M-H2O+H]+		4	0		0		0
720	5	5	1	[2M+H]+ | [2M+Na]+ | [M+H]+ | [M+Na]+ | [M-H+2Na]+	[M+H]+	4	4	[2M+H]+ | [2M+Na]+ | [M+Na]+ | [M-H+2Na]+	4	[2M+H]+ | [2M+Na]+ | [M+Na]+ | [M-H+2Na]+	4	[2M+H]+ | [2M+Na]+ | [M+Na]+ | [M-H+2Na]+
219	5	5	0	[2M+Na]+ | [M+H]+ | [M+K]+ | [M+NH4]+ | [M+Na]+		4	0		0		0
235	5	5	1	[2M+H]+ | [M+H]+ | [M+Na]+ | [M-H+2Na]+ | [M-H2O+H]+	[M+H]+	4	4	[2M+H]+ | [M+Na]+ | [M-H+2Na]+ | [M-H2O+H]+	4	[2M+H]+ | [M+Na]+ | [M-H+2Na]+ | [M-H2O+H]+	4	[2M+H]+ | [M+Na]+ | [M-H+2Na]+ | [M-H2O+H]+
254	5	5	0	[2M+NH4]+ | [M+Ca-H]+ | [M+NH4]+ | [M+Na]+ | [M-H2O+H]+		4	0		0		0
268	5	5	0	[2M+Na]+ | [M+Ca]2+ | [M+H]+ | [M+NH4]+ | [M+Na]+		4	0		0		0
790	5	3	1	[2M+Na]+ | [M+H]+ | [M+K]+ | [M+Na]+ | [M-H2O+H]+	[M+H]+	2	2	[M+Na]+ | [M-H2O+H]+	2	[M+Na]+ | [M-H2O+H]+	2	[M+Na]+ | [M-H2O+H]+
816	5	5	0	[M+H]+ | [M+Na]+ | [M-2H2O+H]+ | [M-3H2O+H]+ | [M-H2O+H]+		4	0		0		0
820	5	5	0	[M+K]+ | [M+NH4]+ | [M+Na]+ | [M-2H2O+H]+ | [M-3H2O+H]+		4	0		0		0
344	5	5	0	[2M+Na]+ | [M+Ca]2+ | [M+H]+ | [M+NH4]+ | [M+Na]+		4	0		0		0
888	5	5	0	[M+H]+ | [M+Na]+ | [M-2H2O+H]+ | [M-H2O+H]+ | [M-H2O+Na]+		4	0		0		0
895	5	5	0	[M+H]+ | [M+Na]+ | [M-2H2O+H]+ | [M-3H2O+H]+ | [M-H2O+H]+		4	0		0		0
391	5	5	0	[2M+Na]+ | [M+H]+ | [M+K]+ | [M+NH4]+ | [M+Na]+		4	0		0		0
920	5	5	0	[2M+Na]+ | [M+H]+ | [M+Na]+ | [M-2H2O+H]+ | [M-H2O+H]+		4	0		0		0
975	5	5	0	[2M+H]+ | [2M+Na]+ | [M+H]+ | [M+NH4]+ | [M+Na]+		4	0		0		0
1489	5	5	1	[2M+NH4]+ | [2M+Na]+ | [M+H]+ | [M+NH4]+ | [M+Na]+	[M+H]+	4	4	[2M+NH4]+ | [2M+Na]+ | [M+NH4]+ | [M+Na]+	4	[2M+NH4]+ | [2M+Na]+ | [M+NH4]+ | [M+Na]+	4	[2M+NH4]+ | [2M+Na]+ | [M+NH4]+ | [M+Na]+
995	5	5	0	[2M+Na]+ | [M+H]+ | [M+Na]+ | [M-2H2O+H]+ | [M-H2O+H]+		4	0		0		0
1528	5	4	0	[M+H]+ | [M+H]+ | [M+NH4]+ | [M+Na]+ | [M+Na]+		3	0		0		0
509	5	5	0	[2M+Na]+ | [M+H]+ | [M+Na]+ | [M-2H2O+H]+ | [M-H2O+H]+		4	0		0		0
4	4	4	0	[M+NH4]+ | [M+Na]+ | [M-2H2O+H]+ | [M-3H2O+H]+		3	0		0		0
531	4	4	0	[M+H]+ | [M+K]+ | [M+NH4]+ | [M+Na]+		3	0		0		0
21	4	4	0	[M+NH4]+ | [M+Na]+ | [M-2H2O+H]+ | [M-H2O+H]+		3	0		0		0
1063	4	4	0	[M+H]+ | [M+Na]+ | [M-2H2O+H]+ | [M-H2O+H]+		3	0		0		0
40	4	4	0	[M+Ca]2+ | [M+H]+ | [M+NH4]+ | [M+Na]+		3	0		0		0
1582	4	3	0	[2M+Na]+ | [M+H]+ | [M+Na]+ | [M-H2O+H]+		2	0		0		0
54	4	4	0	[M+H]+ | [M+K]+ | [M+NH4]+ | [M+Na]+		3	0		0		0
57	4	4	0	[M+NH4]+ | [M+Na]+ | [M+Na]+ | [M-2H2O+H]+		3	0		0		0
576	4	4	0	[M+H]+ | [M+NH4]+ | [M+Na]+ | [M-H2O+H]+		3	0		0		0
1090	4	4	0	[M+H]+ | [M+NH4]+ | [M+Na]+ | [M-H2O+H]+		3	0		0		0
591	4	4	0	[M+H]+ | [M+H]+ | [M+Na]+ | [M+Na]+		3	0		0		0
593	4	4	0	[M+2H]2+ | [M+H]+ | [M+Na]+ | [M-H+2Na]+		3	0		0		0
604	4	4	0	[M+H]+ | [M+NH4]+ | [M+Na]+ | [M-H2O+H]+		3	0		0		0
1121	4	3	0	[2M+Na]+ | [M+H]+ | [M+Na]+ | [M-H+2Na]+		2	0		0		0
611	4	4	0	[2M+H]+ | [2M+Na]+ | [M+H]+ | [M-H+2Na]+		3	0		0		0
613	4	4	0	[M+NH4]+ | [M+Na]+ | [M-H+2Na]+ | [M-H2O+H]+		3	0		0		0
114	4	4	2	[M+H]+ | [M+Na]+ | [M-2H2O+H]+ | [M-H2O+H]+	[M+H]+ | [M-2H2O+H]+	3	2	[M+Na]+ | [M-H2O+H]+	2	[M+Na]+ | [M-H2O+H]+	2	[M+Na]+ | [M-H2O+H]+
115	4	4	0	[M+NH4]+ | [M+Na]+ | [M-2H2O+H]+ | [M-H2O+H]+		3	0		0		0
1139	4	3	0	[2M+NH4]+ | [2M+Na]+ | [M+H]+ | [M+Na]+		2	0		0		0
632	4	4	0	[2M+Na]+ | [M+H]+ | [M+Na]+ | [M-2H2O+H]+		3	0		0		0
121	4	4	0	[M+H]+ | [M+Na]+ | [M-H2O+2H]2+ | [M-H2O+H]+		3	0		0		0
658	4	4	1	[2M+Na]+ | [M+H]+ | [M+Na]+ | [M-H2O+H]+	[M+H]+	3	3	[2M+Na]+ | [M+Na]+ | [M-H2O+H]+	3	[2M+Na]+ | [M+Na]+ | [M-H2O+H]+	3	[2M+Na]+ | [M+Na]+ | [M-H2O+H]+
1178	4	4	0	[M+H]+ | [M+NH4]+ | [M+Na]+ | [M-H2O+H]+		3	0		0		0
164	4	4	1	[M+H]+ | [M+Na]+ | [M-2H2O+H]+ | [M-H2O+H]+	[M-H2O+H]+	3	3	[M+H]+ | [M+Na]+ | [M-2H2O+H]+	3	[M+H]+ | [M+Na]+ | [M-2H2O+H]+	3	[M+H]+ | [M+Na]+ | [M-2H2O+H]+
1199	4	3	0	[M+H]+ | [M+NH4]+ | [M+Na]+ | [M-H2O+H]+		2	0		0		0
693	4	2	0	[2M+H]+ | [2M+Na]+ | [M+H]+ | [M+Na]+		1	0		0		0
186	4	4	1	[M+NH4]+ | [M+Na]+ | [M-H+2Na]+ | [M-H2O+H]+	[M-H2O+H]+	3	3	[M+NH4]+ | [M+Na]+ | [M-H+2Na]+	3	[M+NH4]+ | [M+Na]+ | [M-H+2Na]+	3	[M+NH4]+ | [M+Na]+ | [M-H+2Na]+
702	4	3	0	[M+H]+ | [M+NH4]+ | [M+Na]+ | [M-H2O+H]+		2	0		0		0
1217	4	4	0	[2M+NH4]+ | [2M+Na]+ | [M+NH4]+ | [M+Na]+		3	0		0		0
711	4	4	0	[M+H]+ | [M+K]+ | [M+NH4]+ | [M+Na]+		3	0		0		0
207	4	4	0	[M+H]+ | [M+Na]+ | [M-H+2Na]+ | [M-H2O+H]+		3	0		0		0
727	4	4	0	[M+H]+ | [M+K]+ | [M+NH4]+ | [M+Na]+		3	0		0		0
736	4	3	0	[2M+Na]+ | [M+H]+ | [M+Na]+ | [M-H2O+H]+		2	0		0		0
243	4	4	0	[M+H]+ | [M+NH4]+ | [M+Na]+ | [M-H+2Na]+		3	0		0		0
1267	4	4	0	[M+H]+ | [M+NH4]+ | [M+Na]+ | [M-H2O+H]+		3	0		0		0
1274	4	4	0	[M+H]+ | [M+NH4]+ | [M+Na]+ | [M-H2O+H]+		3	0		0		0
768	4	4	0	[M+H]+ | [M+NH4]+ | [M+Na]+ | [M-H2O+H]+		3	0		0		0
770	4	4	0	[2M+Na]+ | [M+H]+ | [M+Na]+ | [M+Na]+		3	0		0		0
264	4	4	4	[M+H]+ | [M+H]+ | [M+Na]+ | [M+Na]+	[M+H]+ | [M+H]+ | [M+Na]+ | [M+Na]+	3	0		0		0
777	4	4	0	[M+H]+ | [M+K]+ | [M+NH4]+ | [M+Na]+		3	0		0		0
280	4	4	0	[M+H]+ | [M+NH4]+ | [M+Na]+ | [M-H2O+H]+		3	0		0		0
796	4	4	0	[M+H]+ | [M+K]+ | [M+Na]+ | [M-H2O+H]+		3	0		0		0
833	4	4	1	[M+H]+ | [M+Na]+ | [M-2H2O+H]+ | [M-H2O+H]+	[M+H]+	3	3	[M+Na]+ | [M-2H2O+H]+ | [M-H2O+H]+	3	[M+Na]+ | [M-2H2O+H]+ | [M-H2O+H]+	3	[M+Na]+ | [M-2H2O+H]+ | [M-H2O+H]+
328	4	4	1	[2M-H+2Na]+ | [M+Na]+ | [M-2H2O+H]+ | [M-H+2Na]+	[M-2H2O+H]+	3	3	[2M-H+2Na]+ | [M+Na]+ | [M-H+2Na]+	3	[2M-H+2Na]+ | [M+Na]+ | [M-H+2Na]+	3	[2M-H+2Na]+ | [M+Na]+ | [M-H+2Na]+
861	4	4	0	[M+H]+ | [M+K]+ | [M+NH4]+ | [M+Na]+		3	0		0		0
350	4	4	0	[M+H]+ | [M+NH4]+ | [M+Na]+ | [M-H2O+H]+		3	0		0		0
863	4	4	0	[2M+H]+ | [M+H]+ | [M+NH4]+ | [M+Na]+		3	0		0		0
357	4	4	0	[M+H]+ | [M+Na]+ | [M-2H2O+H]+ | [M-H2O+H]+		3	0		0		0
360	4	4	0	[2M+H]+ | [2M+Na]+ | [M+H]+ | [M+Na]+		3	0		0		0
361	4	4	1	[M+H]+ | [M+NH4]+ | [M+Na]+ | [M-H2O+H]+	[M+H]+	3	3	[M+NH4]+ | [M+Na]+ | [M-H2O+H]+	3	[M+NH4]+ | [M+Na]+ | [M-H2O+H]+	2	[M+NH4]+ | [M-H2O+H]+
365	4	4	0	[2M+Na]+ | [M+H]+ | [M+NH4]+ | [M+Na]+		3	0		0		0
380	4	4	0	[M+H]+ | [M+Na]+ | [M-2H2O+H]+ | [M-H2O+H]+		3	0		0		0
896	4	4	0	[2M+Na]+ | [M+H]+ | [M+NH4]+ | [M+Na]+		3	0		0		0
385	4	4	0	[2M+H]+ | [2M+Na]+ | [M+2H]2+ | [M+H]+		3	0		0		0
909	4	4	0	[M+H]+ | [M+K]+ | [M+NH4]+ | [M+Na]+		3	0		0		0
1441	4	4	0	[M+NH4]+ | [M+NH4]+ | [M+Na]+ | [M+Na]+		3	0		0		0
934	4	4	0	[M+H]+ | [M+NH4]+ | [M+Na]+ | [M-H2O+H]+		3	0		0		0
950	4	4	0	[2M+H]+ | [2M+Na]+ | [M+H]+ | [M+Na]+		3	0		0		0
1465	4	4	0	[M+H]+ | [M+NH4]+ | [M+Na]+ | [M-H2O+H]+		3	0		0		0
955	4	4	0	[M+H]+ | [M+NH4]+ | [M+Na]+ | [M-H2O+H]+		3	0		0		0
461	4	4	0	[2M+Na]+ | [M+H]+ | [M+NH4]+ | [M+Na]+		3	0		0		0
986	4	4	0	[M+H]+ | [M+Na]+ | [M-2H2O+H]+ | [M-H2O+H]+		3	0		0		0
1503	4	4	0	[2M+NH4]+ | [M+H]+ | [M+NH4]+ | [M+Na]+		3	0		0		0
1005	4	4	0	[M+H]+ | [M+K]+ | [M+NH4]+ | [M+Na]+		3	0		0		0
1023	4	4	0	[M+H]+ | [M+H]+ | [M+Na]+ | [M-H2O+H]+		3	0		0		0
1	3	2	0	[M+NH4]+ | [M+Na]+ | [M-H2O+H]+		1	0		0		0
1025	3	3	0	[M+H]+ | [M+NH4]+ | [M+Na]+		2	0		0		0
1541	3	2	0	[M+NH4]+ | [M+Na]+ | [M-H+2Na]+		1	0		0		0
5	3	3	0	[M+H]+ | [M+NH4]+ | [M+Na]+		2	0		0		0
518	3	3	0	[M+H]+ | [M+NH4]+ | [M+Na]+		2	0		0		0
7	3	3	0	[2M+Na]+ | [M+H]+ | [M+Na]+		2	0		0		0
9	3	3	0	[M+H]+ | [M+NH4]+ | [M+Na]+		2	0		0		0
11	3	3	0	[M+NH4]+ | [M+Na]+ | [M-4H2O+H]+		2	0		0		0
527	3	3	0	[M+H]+ | [M+NH4]+ | [M+Na]+		2	0		0		0
1551	3	2	0	[2M+Na]+ | [M+NH4]+ | [M+Na]+		1	0		0		0
16	3	3	0	[M+H]+ | [M+NH4]+ | [M+Na]+		2	0		0		0
1041	3	3	0	[M+Na]+ | [M+Na]+ | [M-H2O+H]+		2	0		0		0
1042	3	3	0	[2M+Na]+ | [M+H]+ | [M+Na]+		2	0		0		0
532	3	3	0	[M+H]+ | [M+Na]+ | [M-H+2Na]+		2	0		0		0
1558	3	3	0	[M+H]+ | [M+Na]+ | [M-H2O+H]+		2	0		0		0
534	3	3	0	[M+H]+ | [M+NH4]+ | [M+Na]+		2	0		0		0
1046	3	3	0	[M+H]+ | [M+NH4]+ | [M+Na]+		2	0		0		0
1048	3	3	0	[M+NH4]+ | [M-2H2O+H]+ | [M-H2O+H]+		2	0		0		0
536	3	3	0	[M+H]+ | [M+NH4]+ | [M+Na]+		2	0		0		0
1562	3	2	0	[2M+Na]+ | [M+NH4]+ | [M+Na]+		1	0		0		0
540	3	2	0	[M+H]+ | [M+NH4]+ | [M+Na]+		1	0		0		0
1054	3	2	0	[M+H]+ | [M+Na]+ | [M-H+2Na]+		1	0		0		0
30	3	3	0	[M+NH4]+ | [M+Na]+ | [M-3H2O+H]+		2	0		0		0
1570	3	3	0	[M+NH4]+ | [M+Na]+ | [M-H+2Na]+		2	0		0		0
546	3	3	0	[M+H]+ | [M+NH4]+ | [M+Na]+		2	0		0		0
35	3	3	0	[M+Na]+ | [M-2H2O+H]+ | [M-H2O+H]+		2	0		0		0
1061	3	3	0	[M+H]+ | [M+NH4]+ | [M+Na]+		2	0		0		0
550	3	3	0	[M+H]+ | [M+NH4]+ | [M+Na]+		2	0		0		0
39	3	3	0	[M+H]+ | [M+NH4]+ | [M+Na]+		2	0		0		0
43	3	3	0	[M+NH4]+ | [M+Na]+ | [M-2H2O+H]+		2	0		0		0
1068	3	3	0	[M+H]+ | [M+NH4]+ | [M+Na]+		2	0		0		0
44	3	3	0	[M+Na]+ | [M-2H2O+H]+ | [M-H2O+H]+		2	0		0		0
1069	3	3	0	[M+H]+ | [M+NH4]+ | [M+Na]+		2	0		0		0
560	3	3	0	[M+H]+ | [M+NH4]+ | [M+Na]+		2	0		0		0
48	3	3	0	[M+NH4]+ | [M+Na]+ | [M-2H2O+H]+		2	0		0		0
562	3	3	0	[M+H]+ | [M+Na]+ | [M-H2O+H]+		2	0		0		0
50	3	3	0	[M+NH4]+ | [M+Na]+ | [M-3H2O+H]+		2	0		0		0
1076	3	2	0	[M+Na]+ | [M-H2O+2H]2+ | [M-H2O+H]+		1	0		0		0
567	3	2	0	[2M+H]+ | [M+H]+ | [M+Na]+		1	0		0		0
1081	3	3	0	[M+H]+ | [M+NH4]+ | [M+Na]+		2	0		0		0
58	3	3	0	[M+Na]+ | [M-2H2O+H]+ | [M-H2O+H]+		2	0		0		0
60	3	3	1	[M+Na]+ | [M-2H2O+H]+ | [M-3H2O+H]+	[M-3H2O+H]+	2	2	[M+Na]+ | [M-2H2O+H]+	2	[M+Na]+ | [M-2H2O+H]+	2	[M+Na]+ | [M-2H2O+H]+
573	3	3	0	[M+H]+ | [M+Na]+ | [M-H2O+H]+		2	0		0		0
575	3	3	0	[M+H]+ | [M+NH4]+ | [M+Na]+		2	0		0		0
577	3	3	0	[M+H]+ | [M+NH4]+ | [M+Na]+		2	0		0		0
66	3	3	0	[M+Na]+ | [M-2H2O+H]+ | [M-H2O+H]+		2	0		0		0
67	3	3	0	[M+NH4]+ | [M+Na]+ | [M-2H2O+H]+		2	0		0		0
68	3	3	0	[M+H]+ | [M+NH4]+ | [M+Na]+		2	0		0		0
71	3	3	0	[M+Na]+ | [M-2H2O+H]+ | [M-H2O+H]+		2	0		0		0
1096	3	2	0	[M+NH4]+ | [M+Na]+ | [M-H2O+H]+		1	0		0		0
1097	3	3	0	[M+H]+ | [M+NH4]+ | [M+Na]+		2	0		0		0
586	3	2	0	[M+H]+ | [M+Na]+ | [M-H+2Na]+		1	0		0		0
1611	3	2	0	[M+NH4]+ | [M+Na]+ | [M-H+2Na]+		1	0		0		0
588	3	3	0	[M+H]+ | [M+NH4]+ | [M+Na]+		2	0		0		0
590	3	3	0	[M+NH4]+ | [M+Na]+ | [M-H2O+H]+		2	0		0		0
78	3	3	0	[M+Na]+ | [M-2H2O+H]+ | [M-3H2O+H]+		2	0		0		0
80	3	2	0	[M+H]+ | [M+Na]+ | [M-2H2O+H]+		1	0		0		0
83	3	3	0	[M+NH4]+ | [M+Na]+ | [M-2H2O+H]+		2	0		0		0
596	3	2	0	[M+H]+ | [M+NH4]+ | [M+Na]+		1	0		0		0
84	3	3	0	[M+H]+ | [M+Na]+ | [M-H2O+H]+		2	0		0		0
85	3	3	0	[M+H]+ | [M+NH4]+ | [M+Na]+		2	0		0		0
1109	3	3	0	[M+NH4]+ | [M+Na]+ | [M-H2O+H]+		2	0		0		0
86	3	3	0	[M+H]+ | [M+K]+ | [M+Na]+		2	0		0		0
87	3	3	0	[M+H]+ | [M+Na]+ | [M-H2O+H]+		2	0		0		0
599	3	3	0	[M+H]+ | [M+NH4]+ | [M+Na]+		2	0		0		0
88	3	3	0	[M+H]+ | [M+NH4]+ | [M+Na]+		2	0		0		0
601	3	3	0	[M+H]+ | [M+NH4]+ | [M+Na]+		2	0		0		0
90	3	2	0	[M+H]+ | [M+Na]+ | [M-H2O+H]+		1	0		0		0
1117	3	3	0	[M+H]+ | [M+NH4]+ | [M+Na]+		2	0		0		0
607	3	1	0	[M+H]+ | [M+NH4]+ | [M+Na]+		0	0		0		0
96	3	3	0	[M+Na]+ | [M-2H2O+H]+ | [M-3H2O+H]+		2	0		0		0
609	3	2	0	[M+H]+ | [M+NH4]+ | [M+Na]+		1	0		0		0
113	3	3	0	[M+H]+ | [M+NH4]+ | [M+Na]+		2	0		0		0
627	3	3	0	[M+H]+ | [M+Na]+ | [M-H2O+H]+		2	0		0		0
1141	3	3	0	[M+K]+ | [M+NH4]+ | [M+Na]+		2	0		0		0
120	3	3	0	[M+H]+ | [M+NH4]+ | [M+Na]+		2	0		0		0
639	3	3	0	[M+H]+ | [M+Na]+ | [M-H+2Na]+		2	0		0		0
127	3	2	0	[M+Na]+ | [M-2H2O+H]+ | [M-H2O+H]+		1	0		0		0
640	3	3	0	[M+H]+ | [M+NH4]+ | [M+Na]+		2	0		0		0
644	3	3	0	[M+H]+ | [M+NH4]+ | [M+Na]+		2	0		0		0
1156	3	3	0	[M+H]+ | [M+NH4]+ | [M+Na]+		2	0		0		0
1158	3	3	0	[M+H]+ | [M+NH4]+ | [M+Na]+		2	0		0		0
134	3	3	1	[M+H]+ | [M+Na]+ | [M-H2O+H]+	[M-H2O+H]+	2	2	[M+H]+ | [M+Na]+	2	[M+H]+ | [M+Na]+	2	[M+H]+ | [M+Na]+
135	3	3	0	[M+H]+ | [M-H2O+2H]2+ | [M-H2O+H]+		2	0		0		0
138	3	3	1	[M+Na]+ | [M-2H2O+H]+ | [M-H2O+H]+	[M-H2O+H]+	2	2	[M+Na]+ | [M-2H2O+H]+	2	[M+Na]+ | [M-2H2O+H]+	2	[M+Na]+ | [M-2H2O+H]+
651	3	3	0	[M+H]+ | [M+NH4]+ | [M+Na]+		2	0		0		0
141	3	3	0	[M+H]+ | [M+Na]+ | [M-H2O+H]+		2	0		0		0
654	3	3	0	[M+H]+ | [M+NH4]+ | [M+Na]+		2	0		0		0
144	3	3	0	[M+H]+ | [M+Na]+ | [M-2H2O+H]+		2	0		0		0
656	3	3	0	[M+H]+ | [M+Na]+ | [M-H+2Na]+		2	0		0		0
657	3	3	1	[M+H]+ | [M+NH4]+ | [M+Na]+	[M+H]+	2	2	[M+NH4]+ | [M+Na]+	2	[M+NH4]+ | [M+Na]+	2	[M+NH4]+ | [M+Na]+
1171	3	3	0	[2M+Na]+ | [M+H]+ | [M+Na]+		2	0		0		0
1174	3	2	0	[M+H]+ | [M+NH4]+ | [M+Na]+		1	0		0		0
156	3	3	0	[M+H]+ | [M+NH4]+ | [M+Na]+		2	0		0		0
669	3	3	0	[M+H]+ | [M+NH4]+ | [M+Na]+		2	0		0		0
671	3	3	0	[M+K]+ | [M+NH4]+ | [M+Na]+		2	0		0		0
160	3	3	0	[M+H]+ | [M+NH4]+ | [M+Na]+		2	0		0		0
674	3	3	0	[M+H]+ | [M+NH4]+ | [M+Na]+		2	0		0		0
1186	3	3	0	[M+H]+ | [M+NH4]+ | [M+Na]+		2	0		0		0
677	3	3	0	[M+H]+ | [M+Na]+ | [M+Na]+		2	0		0		0
166	3	3	0	[2M-2H2O+NH4]+ | [2M-2H2O+Na]+ | [M+H]+		2	0		0		0
679	3	3	0	[M+H]+ | [M+NH4]+ | [M+Na]+		2	0		0		0
688	3	3	0	[M+H]+ | [M+NH4]+ | [M+Na]+		2	0		0		0
177	3	3	2	[M+H]+ | [M+NH4]+ | [M+Na]+	[M+H]+ | [M+NH4]+	2	1	[M+Na]+	1	[M+Na]+	1	[M+Na]+
1201	3	3	0	[M+H]+ | [M+NH4]+ | [M+Na]+		2	0		0		0
692	3	3	0	[M+H]+ | [M+NH4]+ | [M+Na]+		2	0		0		0
1204	3	2	0	[M+H]+ | [M+Na]+ | [M-H2O+H]+		1	0		0		0
696	3	3	0	[M+H]+ | [M+NH4]+ | [M+Na]+		2	0		0		0
1209	3	3	0	[M+H]+ | [M+NH4]+ | [M+Na]+		2	0		0		0
1210	3	3	0	[M+H]+ | [M+H]+ | [M+Na]+		2	0		0		0
188	3	3	0	[M+H]+ | [M+NH4]+ | [M+Na]+		2	0		0		0
1215	3	3	0	[2M+Na]+ | [M+H]+ | [M-H2O+H]+		2	0		0		0
194	3	3	1	[M+Na]+ | [M-2H2O+H]+ | [M-H2O+H]+	[M-H2O+H]+	2	2	[M+Na]+ | [M-2H2O+H]+	2	[M+Na]+ | [M-2H2O+H]+	2	[M+Na]+ | [M-2H2O+H]+
198	3	3	0	[M+NH4]+ | [M+Na]+ | [M-H2O+H]+		2	0		0		0
712	3	3	0	[M+H]+ | [M+NH4]+ | [M+Na]+		2	0		0		0
714	3	3	0	[M+H]+ | [M+NH4]+ | [M+Na]+		2	0		0		0
716	3	3	0	[M+H]+ | [M+NH4]+ | [M+Na]+		2	0		0		0
1232	3	3	0	[2M+Na]+ | [M+H]+ | [M+Na]+		2	0		0		0
1233	3	3	0	[M+H]+ | [M+NH4]+ | [M+Na]+		2	0		0		0
1234	3	3	0	[M+NH4]+ | [M+Na]+ | [M-H2O+H]+		2	0		0		0
1235	3	3	0	[M+H]+ | [M+NH4]+ | [M+Na]+		2	0		0		0
1236	3	3	0	[M+H]+ | [M+NH4]+ | [M+Na]+		2	0		0		0
1243	3	3	0	[M+K]+ | [M+NH4]+ | [M+Na]+		2	0		0		0
223	3	3	0	[M+NH4]+ | [M+Na]+ | [M-H+2Na]+		2	0		0		0
1248	3	3	0	[M+H]+ | [M+NH4]+ | [M+Na]+		2	0		0		0
740	3	3	0	[M+H]+ | [M+Na]+ | [M-H2O+H]+		2	0		0		0
742	3	3	0	[M+H]+ | [M+Na]+ | [M-H+2Na]+		2	0		0		0
231	3	3	0	[M+H]+ | [M+Na]+ | [M-H2O+H]+		2	0		0		0
236	3	3	0	[M+Na]+ | [M+Na]+ | [M-H2O+H]+		2	0		0		0
752	3	3	0	[M+NH4]+ | [M+Na]+ | [M-H+2Na]+		2	0		0		0
241	3	3	1	[M+H]+ | [M+Na]+ | [M-H2O+H]+	[M-H2O+H]+	2	2	[M+H]+ | [M+Na]+	2	[M+H]+ | [M+Na]+	2	[M+H]+ | [M+Na]+
1266	3	3	0	[M+H]+ | [M+NH4]+ | [M+Na]+		2	0		0		0
756	3	3	0	[M+H]+ | [M-H2O+H]+ | [M-H2O+Na]+		2	0		0		0
248	3	3	0	[M+H]+ | [M+NH4]+ | [M+Na]+		2	0		0		0
761	3	2	0	[2M+H]+ | [M+H]+ | [M+Na]+		1	0		0		0
1275	3	3	0	[M+H]+ | [M+NH4]+ | [M+Na]+		2	0		0		0
253	3	2	1	[M+K]+ | [M+NH4]+ | [M+Na]+	[M+NH4]+	1	1	[M+Na]+	1	[M+Na]+	1	[M+Na]+
765	3	2	0	[2M+Na]+ | [M+Na]+ | [M-H2O+H]+		1	0		0		0
1286	3	3	0	[M+H]+ | [M+Na]+ | [M+Na]+		2	0		0		0
774	3	3	0	[2M+H]+ | [M+H]+ | [M+Na]+		2	0		0		0
263	3	3	0	[M+H]+ | [M+Na]+ | [M-H2O+H]+		2	0		0		0
1291	3	2	0	[2M+Na]+ | [M+H]+ | [M+Na]+		1	0		0		0
269	3	3	0	[M+H]+ | [M+Na]+ | [M-H2O+H]+		2	0		0		0
782	3	3	0	[M+H]+ | [M+H]+ | [M+Na]+		2	0		0		0
1296	3	3	0	[2M+H]+ | [2M+Na]+ | [M+H]+		2	0		0		0
1297	3	2	0	[2M+Na]+ | [M+NH4]+ | [M+Na]+		1	0		0		0
276	3	2	1	[M-3H2O+H]+ | [M-H+2Na]+ | [M-H2O+H]+	[M-H2O+H]+	1	1	[M-H+2Na]+	1	[M-H+2Na]+	1	[M-H+2Na]+
793	3	3	0	[M+H]+ | [M+NH4]+ | [M+Na]+		2	0		0		0
797	3	3	0	[M+H]+ | [M+NH4]+ | [M+Na]+		2	0		0		0
798	3	3	0	[M+NH4]+ | [M+Na]+ | [M-H2O+H]+		2	0		0		0
1310	3	3	0	[M+H]+ | [M+NH4]+ | [M+Na]+		2	0		0		0
1311	3	3	0	[M+H]+ | [M+NH4]+ | [M+Na]+		2	0		0		0
804	3	3	0	[M+H]+ | [M+Na]+ | [M-H2O+H]+		2	0		0		0
292	3	3	0	[M+H]+ | [M+Na]+ | [M-H2O+H]+		2	0		0		0
1316	3	3	0	[2M+NH4]+ | [2M+Na]+ | [M+NH4]+		2	0		0		0
811	3	3	0	[M+H]+ | [M+NH4]+ | [M+Na]+		2	0		0		0
813	3	3	0	[M+H]+ | [M+Na]+ | [M-H2O+H]+		2	0		0		0
304	3	3	0	[M+H]+ | [M+NH4]+ | [M+Na]+		2	0		0		0
1329	3	3	0	[M+H]+ | [M+NH4]+ | [M+Na]+		2	0		0		0
308	3	3	0	[M+NH4]+ | [M+Na]+ | [M+Na]+		2	0		0		0
309	3	3	0	[M+H]+ | [M+Na]+ | [M-H2O+H]+		2	0		0		0
822	3	3	0	[M+H]+ | [M+Na]+ | [M-H2O+H]+		2	0		0		0
1339	3	3	0	[M+H]+ | [M+Na]+ | [M-H2O+H]+		2	0		0		0
828	3	3	0	[M+H]+ | [M+Na]+ | [M-H2O+H]+		2	0		0		0
317	3	2	0	[2M+H]+ | [2M+Na]+ | [M+NH4]+		1	0		0		0
832	3	3	0	[M+H]+ | [M+NH4]+ | [M+Na]+		2	0		0		0
1353	3	3	0	[M+NH4]+ | [M+NH4]+ | [M+Na]+		2	0		0		0
338	3	3	0	[M+H]+ | [M+Na]+ | [M-H2O+H]+		2	0		0		0
854	3	2	0	[M+H]+ | [M+Na]+ | [M-H+2Na]+		1	0		0		0
858	3	3	0	[M+H]+ | [M+NH4]+ | [M+Na]+		2	0		0		0
1372	3	3	0	[M+H]+ | [M-H2O+Na]+ | [M-H2O-H+2Na]+		2	0		0		0
865	3	3	0	[M+H]+ | [M+NH4]+ | [M+Na]+		2	0		0		0
871	3	3	0	[M+H]+ | [M+NH4]+ | [M+Na]+		2	0		0		0
872	3	3	0	[M+H]+ | [M+H]+ | [M+Na]+		2	0		0		0
875	3	3	0	[M+H]+ | [M+H]+ | [M+Na]+		2	0		0		0
364	3	3	0	[M+H]+ | [M+Na]+ | [M-H2O+H]+		2	0		0		0
877	3	3	0	[M+H]+ | [M+Na]+ | [M-H2O+H]+		2	0		0		0
367	3	3	1	[2M+Na]+ | [M+H]+ | [M+Na]+	[M+H]+	2	2	[2M+Na]+ | [M+Na]+	2	[2M+Na]+ | [M+Na]+	2	[2M+Na]+ | [M+Na]+
373	3	3	0	[M+H]+ | [M+NH4]+ | [M+Na]+		2	0		0		0
1405	3	3	0	[M+H]+ | [M+NH4]+ | [M+Na]+		2	0		0		0
894	3	3	0	[M+H]+ | [M+NH4]+ | [M+Na]+		2	0		0		0
899	3	2	0	[M+NH4]+ | [M+Na]+ | [M-H2O+H]+		1	0		0		0
387	3	3	0	[M+H]+ | [M+NH4]+ | [M+Na]+		2	0		0		0
1411	3	3	0	[2M+Na]+ | [M+NH4]+ | [M+Na]+		2	0		0		0
900	3	3	0	[M+NH4]+ | [M+Na]+ | [M-H2O+H]+		2	0		0		0
388	3	3	0	[M+Ca]2+ | [M+NH4]+ | [M+Na]+		2	0		0		0
1413	3	3	0	[M+H]+ | [M+NH4]+ | [M+Na]+		2	0		0		0
1414	3	3	0	[M+H]+ | [M+NH4]+ | [M+Na]+		2	0		0		0
904	3	3	0	[M+H]+ | [M+NH4]+ | [M+Na]+		2	0		0		0
398	3	3	0	[2M+Na]+ | [M+H]+ | [M+Na]+		2	0		0		0
911	3	3	0	[M+H]+ | [M+Na]+ | [M+Na]+		2	0		0		0
913	3	3	0	[M+NH4]+ | [M+Na]+ | [M-H2O+H]+		2	0		0		0
402	3	3	0	[M+H]+ | [M+Na]+ | [M-H+2Na]+		2	0		0		0
1435	3	3	0	[M+H]+ | [M+NH4]+ | [M+Na]+		2	0		0		0
931	3	3	0	[M+H]+ | [M+Na]+ | [M-H+2Na]+		2	0		0		0
419	3	3	0	[M+NH4]+ | [M+Na]+ | [M-H2O+H]+		2	0		0		0
420	3	3	0	[M+H]+ | [M+NH4]+ | [M+Na]+		2	0		0		0
1447	3	2	0	[2M+Na]+ | [M+H]+ | [M+Na]+		1	0		0		0
936	3	3	0	[M+K]+ | [M+NH4]+ | [M+Na]+		2	0		0		0
937	3	3	0	[M+H]+ | [M+NH4]+ | [M+Na]+		2	0		0		0
425	3	3	0	[M+H]+ | [M+NH4]+ | [M+Na]+		2	0		0		0
426	3	3	0	[M+H]+ | [M+NH4]+ | [M+Na]+		2	0		0		0
947	3	3	0	[M+H]+ | [M+NH4]+ | [M+Na]+		2	0		0		0
440	3	1	0	[M+2H]2+ | [M+H]+ | [M+NH4]+		0	0		0		0
443	3	3	0	[M+H]+ | [M+NH4]+ | [M+Na]+		2	0		0		0
450	3	3	0	[M+H]+ | [M+K]+ | [M+Na]+		2	0		0		0
964	3	3	0	[M+H]+ | [M+Na]+ | [M-H2O+H]+		2	0		0		0
1477	3	3	0	[2M+Na]+ | [M+NH4]+ | [M+Na]+		2	0		0		0
455	3	3	0	[M+H]+ | [M+NH4]+ | [M+Na]+		2	0		0		0
969	3	3	0	[M+H]+ | [M+Na]+ | [M-H2O+H]+		2	0		0		0
971	3	3	0	[M+H]+ | [M+NH4]+ | [M+Na]+		2	0		0		0
1485	3	3	1	[M+H]+ | [M+Na]+ | [M-H2O+H]+	[M+H]+	2	2	[M+Na]+ | [M-H2O+H]+	2	[M+Na]+ | [M-H2O+H]+	2	[M+Na]+ | [M-H2O+H]+
462	3	3	0	[M+H]+ | [M+NH4]+ | [M+Na]+		2	0		0		0
464	3	3	0	[M+H]+ | [M+NH4]+ | [M+Na]+		2	0		0		0
980	3	3	0	[M+H]+ | [M+Na]+ | [M+Na]+		2	0		0		0
1497	3	3	0	[M+H]+ | [M+NH4]+ | [M+Na]+		2	0		0		0
985	3	3	0	[M+H]+ | [M+NH4]+ | [M+Na]+		2	0		0		0
1498	3	2	0	[M+NH4]+ | [M+Na]+ | [M-H+2Na]+		1	0		0		0
987	3	3	0	[2M+Na]+ | [M+NH4]+ | [M+Na]+		2	0		0		0
476	3	2	0	[M+H]+ | [M+NH4]+ | [M+Na]+		1	0		0		0
992	3	3	1	[M+H]+ | [M+NH4]+ | [M+Na]+	[M+H]+	2	2	[M+NH4]+ | [M+Na]+	2	[M+NH4]+ | [M+Na]+	2	[M+NH4]+ | [M+Na]+
993	3	3	0	[M+H]+ | [M+NH4]+ | [M+Na]+		2	0		0		0
483	3	3	0	[M+H]+ | [M+NH4]+ | [M+Na]+		2	0		0		0
997	3	2	0	[M+H]+ | [M+Na]+ | [M-H2O+H]+		1	0		0		0
489	3	3	0	[M+H]+ | [M+Na]+ | [M+Na]+		2	0		0		0
1516	3	3	1	[M+H]+ | [M+Na]+ | [M-H+2Na]+	[M+H]+	2	2	[M+Na]+ | [M-H+2Na]+	2	[M+Na]+ | [M-H+2Na]+	2	[M+Na]+ | [M-H+2Na]+
493	3	3	0	[M+H]+ | [M+NH4]+ | [M+Na]+		2	0		0		0
1523	3	3	0	[M+H]+ | [M+NH4]+ | [M+Na]+		2	0		0		0
1524	3	3	0	[M+NH4]+ | [M+Na]+ | [M-H2O+H]+		2	0		0		0
500	3	3	0	[M+H]+ | [M+NH4]+ | [M+Na]+		2	0		0		0
1013	3	3	0	[M+H]+ | [M+Na]+ | [M-H2O+H]+		2	0		0		0
1530	3	3	0	[2M+Na]+ | [M+NH4]+ | [M+Na]+		2	0		0		0
508	3	3	0	[M+H]+ | [M+NH4]+ | [M+Na]+		2	0		0		0
510	3	3	0	[M+H]+ | [M+NH4]+ | [M+Na]+		2	0		0		0

## Sheet: MSV000083772_Stromatolites_DOM_
Valid dataset (mgf fits graphml)?	true
All library hits have MSMS in mgf	true
Library hits with MSMS in mgf %	100	(should be 100 %; otherwise check if graphml was result of this mgf)
total nodes	5667	All nodes (might include some nodes without MS/MS scan but ion identity)
total nodes with MS/MS	5431	All nodes with MS/MS scan
Library matches (MS2)	184	Library matches with the GNPS library
Ion identities (MS1)	473	Nodes with ion identities (can include some without MS/MS scan)
Ion identities with MS/MS	237	Nodes with ion identity and MS/MS scan
library matches with ion identity	12
library matches with ion identity %	6.5
Ion Identity Networks	149
Percentage of identified compounds per feature with a minimum of X signals in MS/MS spectrum
Nodes reduced by IIN = All nodes (with MS/MS) in a ion identity network reduced to 1 neutral molecule node
min signals	MS/MS scans	identified	identified %	singletons FBMN	singletons IIN+FBMN	% singletons FBMN	% singletons IIN+FBMN	Nodes reduced by IIN	% nodes reduced by IIN	Remaining nodes after IIN reduction	Possible new library spectra by IIN
0	5431	184	3.4	2058	1988	37.9	36.6	120	2.2	5311	13
1	5431	184	3.4	2058	1988	37.9	36.6	120	2.2	5311	13
4	5430	184	3.4	2057	1987	37.9	36.6	120	2.2	5310	13
6	5430	184	3.4	2057	1987	37.9	36.6	120	2.2	5310	13
###################################################################
distance to identified compounds (each node is only counted once (even if connected to multiple identified compounds)
Feature based molecular networking only (NO IIN)
	dist	0	1	2	3	4	5	0	1	2	3	4	5
min signals	MS/MS scans	n within 0	n within 1	n within 2	n within 3	n within 4	n within 5	% within 0	% within 1	% within 2	% within 3	% within 4	% within 5
0	5431	184	382	474	522	568	622	3.4	7	8.7	9.6	10.5	11.5
1	5431	184	382	474	522	568	622	3.4	7	8.7	9.6	10.5	11.5
4	5430	184	382	474	522	568	622	3.4	7	8.7	9.6	10.5	11.5
6	5430	184	382	474	522	568	622	3.4	7	8.7	9.6	10.5	11.5
FBMN and IIN edges
	dist	0	1	2	3	4	5	0	1	2	3	4	5
min signals	MS/MS scans	n within 0	n within 1	n within 2	n within 3	n within 4	n within 5	% within 0	% within 1	% within 2	% within 3	% within 4	% within 5
0	5431	184	391	505	564	612	692	3.4	7.2	9.3	10.4	11.3	12.7
1	5431	184	391	505	564	612	692	3.4	7.2	9.3	10.4	11.3	12.7
4	5430	184	391	505	564	612	692	3.4	7.2	9.3	10.4	11.3	12.7
6	5430	184	391	505	564	612	692	3.4	7.2	9.3	10.4	11.3	12.7
###################################################################
Ion identities	473
Adduct distribution						Adduct distribution (sorted by n)
ion type	n						ion type	n
[2M+H]+	2						[M+H]+	120
[2M+NH4]+	3						[M+NH4]+	117
[2M+Na]+	3						[M+Na]+	109
[2M-2H2O+NH4]+	3						[M-H2O+H]+	50
[2M-2H2O-H+2Na]+	1						[M-2H2O+H]+	22
[2M-3H2O+NH4]+	1						[M-H2O+NH4]+	11
[2M-H2O+H]+	1						[M-2H2O+NH4]+	8
[2M-H2O+Na]+	1						[M-2H2O+Na]+	4
[M+HFA+NH4]+	3						[2M+NH4]+	3
[M+H]+	120						[M+K]+	3
[M+K]+	3						[2M+Na]+	3
[M+NH4]+	117						[M-H+2Na]+	3
[M+Na]+	109						[2M-2H2O+NH4]+	3
[M-2H2O+H]+	22						[M+HFA+NH4]+	3
[M-2H2O+NH4]+	8						[2M+H]+	2
[M-2H2O+Na]+	4						[M-3H2O+H]+	2
[M-2H2O-H+2Na]+	1						[2M-2H2O-H+2Na]+	1
[M-3H2O+H]+	2						[M-H2O-H+2Na]+	1
[M-3H2O+NH4]+	1						[2M-H2O+Na]+	1
[M-4H2O+H]+	1						[M-4H2O+NH4]+	1
[M-4H2O+NH4]+	1						[M-4H2O+H]+	1
[M-H+2Na]+	3						[M-3H2O+NH4]+	1
[M-H2O+2H]2+	1						[2M-3H2O+NH4]+	1
[M-H2O+H]+	50						[M-2H2O-H+2Na]+	1
[M-H2O+NH4]+	11						[2M-H2O+H]+	1
[M-H2O-H+2Na]+	1						[M-H2O+2H]2+	1
###################################################################
Ion identity networks
							Possible library entries with n signals
NetID	net size	nodes with MSMS	identified	all ions	ions matched library	Reduction by	n=3	ions n=3	n=4	ions n=4	n=6	ions n=6
165	7	2	0	[2M+NH4]+ | [M+H]+ | [M+H]+ | [M+NH4]+ | [M+Na]+ | [M-2H2O+H]+ | [M-H2O+H]+		1	0		0		0
9	6	1	1	[M+HFA+NH4]+ | [M+H]+ | [M+H]+ | [M+H]+ | [M+H]+ | [M-2H2O+NH4]+	[M+H]+	0	0		0		0
10	6	1	1	[M+HFA+NH4]+ | [M+H]+ | [M+H]+ | [M-2H2O+NH4]+ | [M-2H2O+NH4]+ | [M-2H2O+NH4]+	[M+H]+	0	0		0		0
124	6	3	0	[2M+Na]+ | [M+H]+ | [M+NH4]+ | [M+Na]+ | [M+Na]+ | [M-H2O+NH4]+		2	0		0		0
191	6	2	0	[M+H]+ | [M+Na]+ | [M-H2O+H]+ | [M-H2O+NH4]+ | [M-H2O+NH4]+ | [M-H2O+NH4]+		1	0		0		0
517	5	1	0	[M+H]+ | [M+NH4]+ | [M+NH4]+ | [M+NH4]+ | [M+Na]+		0	0		0		0
76	5	2	0	[M+H]+ | [M+NH4]+ | [M+Na]+ | [M-2H2O+H]+ | [M-H2O+H]+		1	0		0		0
176	5	2	0	[M+Na]+ | [M+Na]+ | [M-2H2O+H]+ | [M-2H2O+H]+ | [M-H2O+H]+		1	0		0		0
184	5	2	0	[M+H]+ | [M+NH4]+ | [M+Na]+ | [M-H2O+H]+ | [M-H2O+NH4]+		1	0		0		0
189	5	3	0	[M+H]+ | [M+Na]+ | [M-H2O+H]+ | [M-H2O+H]+ | [M-H2O+NH4]+		2	0		0		0
252	5	1	0	[M+NH4]+ | [M-2H2O+NH4]+ | [M-2H2O+Na]+ | [M-3H2O+NH4]+ | [M-H2O+NH4]+		0	0		0		0
277	4	1	0	[M+H]+ | [M+NH4]+ | [M+Na]+ | [M-H2O+H]+		0	0		0		0
534	4	4	2	[2M+H]+ | [2M+Na]+ | [M+H]+ | [M+Na]+	[2M+H]+ | [M+H]+	3	2	[2M+Na]+ | [M+Na]+	2	[2M+Na]+ | [M+Na]+	2	[2M+Na]+ | [M+Na]+
303	4	0	0	[M+H]+ | [M+NH4]+ | [M+Na]+ | [M-H2O+H]+		0	0		0		0
306	4	2	0	[M+H]+ | [M+Na]+ | [M-2H2O+H]+ | [M-H2O+H]+		1	0		0		0
309	4	2	0	[M+H]+ | [M+Na]+ | [M-H2O+H]+ | [M-H2O+H]+		1	0		0		0
58	4	3	0	[M+H]+ | [M+NH4]+ | [M+Na]+ | [M-H2O+H]+		2	0		0		0
68	4	2	0	[M+H]+ | [M+Na]+ | [M-2H2O+H]+ | [M-H2O+H]+		1	0		0		0
74	4	4	0	[M+H]+ | [M+K]+ | [M+NH4]+ | [M+Na]+		3	0		0		0
84	4	3	1	[M+H]+ | [M+K]+ | [M+NH4]+ | [M+Na]+	[M+H]+	2	2	[M+NH4]+ | [M+Na]+	2	[M+NH4]+ | [M+Na]+	2	[M+NH4]+ | [M+Na]+
346	4	1	0	[M+H]+ | [M+NH4]+ | [M+Na]+ | [M-2H2O+Na]+		0	0		0		0
130	4	4	0	[M+H]+ | [M+NH4]+ | [M+Na]+ | [M-H2O+H]+		3	0		0		0
387	4	1	0	[M+H]+ | [M+NH4]+ | [M+Na]+ | [M-H2O+2H]2+		0	0		0		0
391	4	2	0	[M+H]+ | [M+NH4]+ | [M+Na]+ | [M-H2O+H]+		1	0		0		0
161	4	1	0	[M+NH4]+ | [M-2H2O+NH4]+ | [M-H2O+NH4]+ | [M-H2O-H+2Na]+		0	0		0		0
167	4	1	0	[M+H]+ | [M+NH4]+ | [M-2H2O+H]+ | [M-H2O+H]+		0	0		0		0
169	4	4	0	[M+H]+ | [M+NH4]+ | [M+Na]+ | [M-H2O+H]+		3	0		0		0
173	4	1	0	[M+Na]+ | [M-2H2O+H]+ | [M-2H2O+H]+ | [M-2H2O+H]+		0	0		0		0
434	4	3	0	[M+H]+ | [M+NH4]+ | [M-2H2O+H]+ | [M-H2O+H]+		2	0		0		0
185	4	1	0	[M+H]+ | [M+NH4]+ | [M+Na]+ | [M-H2O+H]+		0	0		0		0
194	4	1	0	[M+H]+ | [M+NH4]+ | [M-2H2O-H+2Na]+ | [M-H2O+H]+		0	0		0		0
198	4	0	0	[M+H]+ | [M+NH4]+ | [M-3H2O+H]+ | [M-H2O+H]+		0	0		0		0
455	4	0	0	[M+NH4]+ | [M+Na]+ | [M-2H2O+H]+ | [M-H2O+H]+		0	0		0		0
207	4	3	0	[M+H]+ | [M+H]+ | [M+NH4]+ | [M+Na]+		2	0		0		0
224	4	3	0	[M+H]+ | [M+NH4]+ | [M+Na]+ | [M-H2O+H]+		2	0		0		0
257	3	1	0	[M+H]+ | [M+NH4]+ | [M+Na]+		0	0		0		0
1	3	0	0	[M+H]+ | [M-2H2O+Na]+ | [M-H+2Na]+		0	0		0		0
514	3	0	0	[M+H]+ | [M+NH4]+ | [M+Na]+		0	0		0		0
2	3	0	0	[M+H]+ | [M+Na]+ | [M-H2O+NH4]+		0	0		0		0
518	3	1	0	[M+H]+ | [M+NH4]+ | [M+Na]+		0	0		0		0
264	3	3	0	[2M-H2O+H]+ | [M+HFA+NH4]+ | [M+NH4]+		2	0		0		0
267	3	2	0	[M+H]+ | [M+NH4]+ | [M-H2O+H]+		1	0		0		0
269	3	2	0	[M+H]+ | [M+NH4]+ | [M-H2O+H]+		1	0		0		0
270	3	3	0	[M+H]+ | [M+NH4]+ | [M+Na]+		2	0		0		0
14	3	0	0	[M+NH4]+ | [M-2H2O+H]+ | [M-H2O+H]+		0	0		0		0
275	3	2	0	[M+H]+ | [M+NH4]+ | [M+Na]+		1	0		0		0
276	3	2	0	[M+H]+ | [M+NH4]+ | [M+Na]+		1	0		0		0
280	3	2	0	[M+H]+ | [M+NH4]+ | [M+Na]+		1	0		0		0
282	3	1	0	[M+H]+ | [M+NH4]+ | [M+Na]+		0	0		0		0
283	3	0	0	[M+Na]+ | [M-3H2O+H]+ | [M-H2O+NH4]+		0	0		0		0
28	3	3	0	[M+H]+ | [M+NH4]+ | [M+Na]+		2	0		0		0
286	3	2	0	[M+H]+ | [M+NH4]+ | [M-H2O+H]+		1	0		0		0
288	3	2	2	[M+H]+ | [M+Na]+ | [M-H2O+H]+	[M+H]+ | [M+Na]+	1	0		0		0
544	3	1	0	[M+H]+ | [M+Na]+ | [M-H+2Na]+		0	0		0		0
33	3	0	0	[2M-2H2O-H+2Na]+ | [2M-3H2O+NH4]+ | [M+NH4]+		0	0		0		0
290	3	2	0	[M+NH4]+ | [M+Na]+ | [M-H2O+H]+		1	0		0		0
36	3	3	0	[M+H]+ | [M+NH4]+ | [M+Na]+		2	0		0		0
292	3	1	0	[M+NH4]+ | [M-2H2O+H]+ | [M-H2O+H]+		0	0		0		0
550	3	3	1	[M+NH4]+ | [M+Na]+ | [M-H2O+H]+	[M+NH4]+	2	2	[M+Na]+ | [M-H2O+H]+	2	[M+Na]+ | [M-H2O+H]+	2	[M+Na]+ | [M-H2O+H]+
38	3	1	0	[M+Na]+ | [M-2H2O+H]+ | [M-2H2O+H]+		0	0		0		0
39	3	3	0	[M+H]+ | [M+NH4]+ | [M+Na]+		2	0		0		0
296	3	2	0	[2M+NH4]+ | [M+H]+ | [M+Na]+		1	0		0		0
555	3	2	0	[M+H]+ | [M+NH4]+ | [M+Na]+		1	0		0		0
300	3	3	1	[M+H]+ | [M+NH4]+ | [M-2H2O+H]+	[M-2H2O+H]+	2	2	[M+H]+ | [M+NH4]+	2	[M+H]+ | [M+NH4]+	2	[M+H]+ | [M+NH4]+
302	3	2	0	[M+NH4]+ | [M+Na]+ | [M-H2O+H]+		1	0		0		0
304	3	1	0	[M+H]+ | [M+H]+ | [M+Na]+		0	0		0		0
49	3	3	1	[M+H]+ | [M+NH4]+ | [M+Na]+	[M+H]+	2	2	[M+NH4]+ | [M+Na]+	2	[M+NH4]+ | [M+Na]+	2	[M+NH4]+ | [M+Na]+
53	3	0	0	[M+Na]+ | [M-2H2O+H]+ | [M-H2O+H]+		0	0		0		0
55	3	1	0	[M+HFA+NH4]+ | [M+H]+ | [M+NH4]+		0	0		0		0
60	3	3	0	[M+H]+ | [M+NH4]+ | [M+Na]+		2	0		0		0
575	3	0	0	[M+H]+ | [M+NH4]+ | [M+Na]+		0	0		0		0
63	3	3	0	[M+H]+ | [M+NH4]+ | [M+Na]+		2	0		0		0
583	3	3	0	[M+H]+ | [M+NH4]+ | [M+Na]+		2	0		0		0
71	3	0	0	[M+Na]+ | [M-2H2O+H]+ | [M-2H2O+NH4]+		0	0		0		0
329	3	1	0	[M+H]+ | [M+Na]+ | [M-H2O+H]+		0	0		0		0
590	3	0	0	[M+H]+ | [M+Na]+ | [M+Na]+		0	0		0		0
78	3	1	0	[M+H]+ | [M+NH4]+ | [M+Na]+		0	0		0		0
80	3	1	0	[M+H]+ | [M+NH4]+ | [M+Na]+		0	0		0		0
81	3	0	0	[2M-2H2O+NH4]+ | [M+H]+ | [M-2H2O+NH4]+		0	0		0		0
338	3	2	0	[M+H]+ | [M+NH4]+ | [M+Na]+		1	0		0		0
87	3	2	0	[M+H]+ | [M+NH4]+ | [M-H2O+H]+		1	0		0		0
344	3	0	0	[M+H]+ | [M+NH4]+ | [M+Na]+		0	0		0		0
91	3	3	1	[M+H]+ | [M+NH4]+ | [M+Na]+	[M+H]+	2	2	[M+NH4]+ | [M+Na]+	2	[M+NH4]+ | [M+Na]+	2	[M+NH4]+ | [M+Na]+
349	3	1	0	[M+H]+ | [M+NH4]+ | [M-H2O+H]+		0	0		0		0
103	3	2	0	[M+H]+ | [M+NH4]+ | [M+Na]+		1	0		0		0
104	3	0	0	[M+Na]+ | [M-2H2O+H]+ | [M-H2O+NH4]+		0	0		0		0
109	3	1	0	[M+H]+ | [M+NH4]+ | [M-2H2O+Na]+		0	0		0		0
374	3	1	0	[M+H]+ | [M+NH4]+ | [M+Na]+		0	0		0		0
118	3	1	0	[2M+Na]+ | [M+NH4]+ | [M+Na]+		0	0		0		0
375	3	2	0	[M+H]+ | [M+Na]+ | [M+Na]+		1	0		0		0
376	3	3	0	[M+H]+ | [M+NH4]+ | [M+Na]+		2	0		0		0
122	3	3	0	[M+H]+ | [M+NH4]+ | [M+Na]+		2	0		0		0
123	3	0	0	[M+Na]+ | [M-2H2O+H]+ | [M-2H2O+NH4]+		0	0		0		0
380	3	2	0	[M+H]+ | [M+NH4]+ | [M+Na]+		1	0		0		0
382	3	2	0	[M+H]+ | [M+NH4]+ | [M+Na]+		1	0		0		0
383	3	2	0	[M+H]+ | [M+NH4]+ | [M+Na]+		1	0		0		0
384	3	0	0	[M+NH4]+ | [M-2H2O+H]+ | [M-H2O+H]+		0	0		0		0
386	3	3	2	[M+H]+ | [M+NH4]+ | [M+Na]+	[M+H]+ | [M+Na]+	2	1	[M+NH4]+	1	[M+NH4]+	1	[M+NH4]+
136	3	3	0	[M+H]+ | [M+Na]+ | [M-H2O+H]+		2	0		0		0
137	3	3	0	[M+NH4]+ | [M+NH4]+ | [M-H2O+H]+		2	0		0		0
394	3	2	0	[M+H]+ | [M+H]+ | [M+NH4]+		1	0		0		0
138	3	0	0	[2M-2H2O+NH4]+ | [2M-2H2O+NH4]+ | [M+H]+		0	0		0		0
141	3	1	0	[M+H]+ | [M+NH4]+ | [M-H2O+NH4]+		0	0		0		0
398	3	1	0	[M+H]+ | [M+NH4]+ | [M-H2O+H]+		0	0		0		0
144	3	3	0	[M+H]+ | [M+NH4]+ | [M+Na]+		2	0		0		0
401	3	2	0	[M+NH4]+ | [M+Na]+ | [M-H2O+H]+		1	0		0		0
402	3	0	0	[M+NH4]+ | [M+Na]+ | [M-2H2O+H]+		0	0		0		0
150	3	0	0	[M+NH4]+ | [M+Na]+ | [M-H2O+H]+		0	0		0		0
153	3	1	0	[M+H]+ | [M+NH4]+ | [M-H2O+H]+		0	0		0		0
154	3	0	0	[M+H]+ | [M+NH4]+ | [M-H2O+H]+		0	0		0		0
413	3	2	0	[M+H]+ | [M+NH4]+ | [M+Na]+		1	0		0		0
159	3	1	0	[M+Na]+ | [M-4H2O+NH4]+ | [M-H2O+NH4]+		0	0		0		0
419	3	2	0	[M+H]+ | [M+NH4]+ | [M+Na]+		1	0		0		0
424	3	2	0	[M+H]+ | [M+NH4]+ | [M+Na]+		1	0		0		0
172	3	3	0	[M+H]+ | [M+NH4]+ | [M+Na]+		2	0		0		0
430	3	2	0	[2M-H2O+Na]+ | [M+NH4]+ | [M-H2O+NH4]+		1	0		0		0
175	3	1	0	[M+Na]+ | [M-H2O+H]+ | [M-H2O+NH4]+		0	0		0		0
433	3	0	0	[M-2H2O+NH4]+ | [M-4H2O+H]+ | [M-H+2Na]+		0	0		0		0
436	3	1	0	[M+NH4]+ | [M+NH4]+ | [M-2H2O+H]+		0	0		0		0
180	3	2	0	[M+H]+ | [M+NH4]+ | [M+Na]+		1	0		0		0
186	3	3	0	[M+H]+ | [M+NH4]+ | [M-H2O+H]+		2	0		0		0
187	3	1	0	[M+NH4]+ | [M-2H2O+H]+ | [M-H2O+H]+		0	0		0		0
451	3	0	0	[M+H]+ | [M+NH4]+ | [M-H2O+H]+		0	0		0		0
453	3	1	0	[M+H]+ | [M+NH4]+ | [M+Na]+		0	0		0		0
199	3	0	0	[M+H]+ | [M+NH4]+ | [M-H2O+H]+		0	0		0		0
200	3	2	0	[M+H]+ | [M+NH4]+ | [M+Na]+		1	0		0		0
456	3	2	0	[M+H]+ | [M+NH4]+ | [M+Na]+		1	0		0		0
459	3	1	0	[M+H]+ | [M+NH4]+ | [M+Na]+		0	0		0		0
204	3	1	0	[M+H]+ | [M+Na]+ | [M-H2O+H]+		0	0		0		0
205	3	1	0	[M+H]+ | [M+K]+ | [M+NH4]+		0	0		0		0
206	3	3	0	[M+H]+ | [M+NH4]+ | [M+Na]+		2	0		0		0
208	3	3	0	[M+H]+ | [M+NH4]+ | [M+Na]+		2	0		0		0
210	3	2	0	[M+H]+ | [M+NH4]+ | [M+Na]+		1	0		0		0
468	3	2	0	[M+H]+ | [M+NH4]+ | [M+Na]+		1	0		0		0
213	3	3	0	[M+H]+ | [M+NH4]+ | [M+Na]+		2	0		0		0
217	3	2	0	[M+H]+ | [M+NH4]+ | [M+Na]+		1	0		0		0
473	3	3	0	[2M+NH4]+ | [M+H]+ | [M+NH4]+		2	0		0		0
218	3	1	0	[M+H]+ | [M-2H2O+NH4]+ | [M-H2O+H]+		0	0		0		0
219	3	2	0	[M+H]+ | [M+NH4]+ | [M+Na]+		1	0		0		0
221	3	1	0	[M+H]+ | [M+NH4]+ | [M+Na]+		0	0		0		0
480	3	2	0	[M+H]+ | [M+NH4]+ | [M+Na]+		1	0		0		0
226	3	1	0	[M+H]+ | [M+NH4]+ | [M+Na]+		0	0		0		0
233	3	3	0	[2M+H]+ | [M+H]+ | [M+Na]+		2	0		0		0
234	3	2	0	[M+H]+ | [M+NH4]+ | [M+Na]+		1	0		0		0
236	3	1	0	[M+H]+ | [M+NH4]+ | [M-H2O+H]+		0	0		0		0
240	3	1	0	[M+H]+ | [M+NH4]+ | [M+Na]+		0	0		0		0
246	3	1	0	[M+H]+ | [M+NH4]+ | [M+Na]+		0	0		0		0
247	3	3	0	[M+H]+ | [M+NH4]+ | [M+Na]+		2	0		0		0
254	3	1	0	[M+H]+ | [M+NH4]+ | [M+Na]+		0	0		0		0

## Sheet: MSV000084024_Fungus-growing T s
Valid dataset (mgf fits graphml)?	true
All library hits have MSMS in mgf	true
Library hits with MSMS in mgf %	100	(should be 100 %; otherwise check if graphml was result of this mgf)
total nodes	2322	All nodes (might include some nodes without MS/MS scan but ion identity)
total nodes with MS/MS	2312	All nodes with MS/MS scan
Library matches (MS2)	101	Library matches with the GNPS library
Ion identities (MS1)	134	Nodes with ion identities (can include some without MS/MS scan)
Ion identities with MS/MS	124	Nodes with ion identity and MS/MS scan
library matches with ion identity	3
library matches with ion identity %	3
Ion Identity Networks	38
Percentage of identified compounds per feature with a minimum of X signals in MS/MS spectrum
Nodes reduced by IIN = All nodes (with MS/MS) in a ion identity network reduced to 1 neutral molecule node
min signals	MS/MS scans	identified	identified %	singletons FBMN	singletons IIN+FBMN	% singletons FBMN	% singletons IIN+FBMN	Nodes reduced by IIN	% nodes reduced by IIN	Remaining nodes after IIN reduction	Possible new library spectra by IIN
0	2312	101	4.4	769	727	33.3	31.4	86	3.7	2226	6
1	2308	101	4.4	765	723	33.1	31.3	86	3.7	2222	6
4	2289	101	4.4	746	706	32.6	30.8	84	3.7	2205	6
6	2269	101	4.5	726	687	32	30.3	83	3.7	2186	6
###################################################################
distance to identified compounds (each node is only counted once (even if connected to multiple identified compounds)
Feature based molecular networking only (NO IIN)
	dist	0	1	2	3	4	5	0	1	2	3	4	5
min signals	MS/MS scans	n within 0	n within 1	n within 2	n within 3	n within 4	n within 5	% within 0	% within 1	% within 2	% within 3	% within 4	% within 5
0	2312	101	236	302	365	390	413	4.4	10.2	13.1	15.8	16.9	17.9
1	2308	101	236	302	365	390	413	4.4	10.2	13.1	15.8	16.9	17.9
4	2289	101	236	302	365	390	413	4.4	10.3	13.2	15.9	17	18
6	2269	101	236	302	365	390	413	4.5	10.4	13.3	16.1	17.2	18.2
FBMN and IIN edges
	dist	0	1	2	3	4	5	0	1	2	3	4	5
min signals	MS/MS scans	n within 0	n within 1	n within 2	n within 3	n within 4	n within 5	% within 0	% within 1	% within 2	% within 3	% within 4	% within 5
0	2312	101	242	312	395	436	486	4.4	10.5	13.5	17.1	18.9	21
1	2308	101	242	312	395	436	486	4.4	10.5	13.5	17.1	18.9	21.1
4	2289	101	242	312	395	435	485	4.4	10.6	13.6	17.3	19	21.2
6	2269	101	242	312	394	434	484	4.5	10.7	13.8	17.4	19.1	21.3
###################################################################
Ion identities	134
Adduct distribution						Adduct distribution (sorted by n)
ion type	n						ion type	n
[2M+Ca]2+	1						[M+Na]+	38
[2M+H]+	14						[M+H]+	33
[2M+Na]+	19						[2M+Na]+	19
[M+2H]2+	6						[2M+H]+	14
[M+Ca]2+	6						[M+NH4]+	7
[M+H+Na]2+	3						[M-H2O+H]+	6
[M+H]+	33						[M+Ca]2+	6
[M+NH4]+	7						[M+2H]2+	6
[M+Na]+	38						[M+H+Na]2+	3
[M-H2O+2H]2+	1						[M-H2O+2H]2+	1
[M-H2O+H]+	6						[2M+Ca]2+	1
###################################################################
Ion identity networks
							Possible library entries with n signals
NetID	net size	nodes with MSMS	identified	all ions	ions matched library	Reduction by	n=3	ions n=3	n=4	ions n=4	n=6	ions n=6
16	5	4	0	[M+2H]2+ | [M+Ca]2+ | [M+H+Na]2+ | [M+H]+ | [M+Na]+		3	0		0		0
19	5	2	0	[M+2H]2+ | [M+Ca]2+ | [M+H+Na]2+ | [M+H]+ | [M+Na]+		1	0		0		0
23	5	5	0	[2M+H]+ | [2M+Na]+ | [M+Ca]2+ | [M+H]+ | [M+Na]+		4	0		0		0
25	5	4	0	[M+2H]2+ | [M+Ca]2+ | [M+H+Na]2+ | [M+H]+ | [M+Na]+		3	0		0		0
29	5	5	0	[2M+H]+ | [2M+Na]+ | [M+Ca]2+ | [M+H]+ | [M+Na]+		4	0		0		0
51	5	4	0	[2M+H]+ | [2M+Na]+ | [M+H]+ | [M+Na]+ | [M-H2O+H]+		3	0		0		0
4	4	4	0	[2M+Na]+ | [M+H]+ | [M+NH4]+ | [M+Na]+		3	0		0		0
5	4	4	0	[2M+Ca]2+ | [2M+Na]+ | [M+H]+ | [M+Na]+		3	0		0		0
9	4	4	0	[2M+Na]+ | [M+H]+ | [M+Na]+ | [M-H2O+2H]2+		3	0		0		0
75	4	4	0	[2M+H]+ | [M+H]+ | [M+Na]+ | [M-H2O+H]+		3	0		0		0
81	4	4	0	[2M+H]+ | [2M+Na]+ | [M+H]+ | [M+Na]+		3	0		0		0
17	4	4	0	[2M+Na]+ | [M+Ca]2+ | [M+H]+ | [M+Na]+		3	0		0		0
49	4	4	0	[2M+Na]+ | [M+H]+ | [M+Na]+ | [M-H2O+H]+		3	0		0		0
56	4	3	0	[2M+H]+ | [2M+Na]+ | [M+Na]+ | [M-H2O+H]+		2	0		0		0
2	3	3	0	[2M+Na]+ | [M+H]+ | [M+Na]+		2	0		0		0
71	3	3	0	[2M+H]+ | [2M+Na]+ | [M+Na]+		2	0		0		0
7	3	3	0	[M+H]+ | [M+NH4]+ | [M+Na]+		2	0		0		0
74	3	3	0	[2M+Na]+ | [M+H]+ | [M+Na]+		2	0		0		0
10	3	3	0	[2M+Na]+ | [M+H]+ | [M+Na]+		2	0		0		0
76	3	3	0	[M+H]+ | [M+NH4]+ | [M+Na]+		2	0		0		0
77	3	3	1	[2M+H]+ | [M+H]+ | [M+Na]+	[2M+H]+	2	2	[M+H]+ | [M+Na]+	2	[M+H]+ | [M+Na]+	2	[M+H]+ | [M+Na]+
79	3	3	0	[2M+Na]+ | [M+H]+ | [M+Na]+		2	0		0		0
84	3	3	0	[2M+H]+ | [M+H]+ | [M+Na]+		2	0		0		0
21	3	3	1	[M+2H]2+ | [M+H]+ | [M+Na]+	[M+H]+	2	2	[M+2H]2+ | [M+Na]+	2	[M+2H]2+ | [M+Na]+	2	[M+2H]2+ | [M+Na]+
86	3	3	0	[2M+Na]+ | [M+H]+ | [M+Na]+		2	0		0		0
87	3	3	0	[2M+H]+ | [M+H]+ | [M+Na]+		2	0		0		0
89	3	3	0	[M+NH4]+ | [M+Na]+ | [M-H2O+H]+		2	0		0		0
26	3	3	0	[M+H]+ | [M+NH4]+ | [M+Na]+		2	0		0		0
28	3	3	1	[M+2H]2+ | [M+H]+ | [M+Na]+	[M+H]+	2	2	[M+2H]2+ | [M+Na]+	2	[M+2H]2+ | [M+Na]+	2	[M+2H]2+ | [M+Na]+
31	3	2	0	[2M+H]+ | [M+H]+ | [M+Na]+		1	0		0		0
34	3	3	0	[M+2H]2+ | [M+H]+ | [M+Na]+		2	0		0		0
35	3	3	0	[2M+Na]+ | [M+Na]+ | [M-H2O+H]+		2	0		0		0
39	3	2	0	[2M+H]+ | [M+H]+ | [M+Na]+		1	0		0		0
42	3	3	0	[2M+Na]+ | [M+NH4]+ | [M+Na]+		2	0		0		0
44	3	3	0	[2M+H]+ | [M+H]+ | [M+Na]+		2	0		0		0
45	3	3	0	[2M+H]+ | [M+H]+ | [M+Na]+		2	0		0		0
62	3	3	0	[M+H]+ | [M+NH4]+ | [M+Na]+		2	0		0		0
63	3	2	0	[2M+Na]+ | [M+H]+ | [M+Na]+		1	0		0		0

[truncated: 15 more sheets: MSV000084045_B_subtilis extract, MSV000084063_Tunicates - Euherd, MSV000084099_SD Cheetahs_stats., MSV000084101_Diverse foods_stat, MSV000084107_R_HAN_01_05_stats., MSV000084112_SEED Grant - Sejal, MSV000084116_Seawater_stats.csv, MSV000084119_Nascent Sea Spray , MSV000084134_Stachybotrys_stats, MSV000084148_Urine biomarker di, MSV000084158_SeaScape2019_stats, MSV000084170_Animal bile acids_, MSV000084007_Basidiobolus_stats, MSV000084008_Drug_Metabolism_Bl, MSV000084056_Pseudonocardia Ext]
