# Supplementary material for: Ion identity molecular networking for mass spectrometry-based metabolomics in the GNPS environment
Source: Nat Commun. 2021 Jun 22;12:3832. doi: 10.1038/s41467-021-23953-9 (PMC8219731; doi:10.1038/s41467-021-23953-9)
Supplement: Supplementary file 6 — Source Data [file 41467_2021_23953_MOESM6_ESM.xlsx]

## Sheet: Figure3
Figure 3
	Control (H2O)			Na-Acetate infusion			NH4-Acetate infusion						Average values
Ion Identity	1	2	3	1	2	3	1	2	3	Blank		Ion Identity	Control	Na	NH4
[M+H]+	0.12114	0.119635	0.11067	0.0579861	0.0633902	0.0635479	0.154802	0.155848	0.152982	0		[M+H]+	0.0960971	0.0939133	0.102943
[M+H]+	0.104455	0.109813	0.111836	0.0728834	0.0747647	0.0782529	0.150511	0.146378	0.151105	0		[M+H]+	0.0981777	0.101176	0.099161
[M+H]+	0.113009	0.115612	0.114088	0.0551879	0.0559108	0.0576997	0.157121	0.16388	0.167491	0		[M+H]+	0.0949627	0.0902439	0.110457
[M+H]+	0.0964585	0.106909	0.0949934	0.0587047	0.0534154	0.0593383	0.193256	0.163184	0.17374	0		[M+H]+	0.0868691	0.102003	0.112308
[M+H]+	0.123087	0.116019	0.117485	0.0455361	0.0484175	0.0496306	0.163854	0.164099	0.171872	0		[M+H]+	0.0930135	0.0873006	0.11199
[M+H]+	0.101003	0.0946379	0.0967429	0.0669771	0.0703044	0.0664071	0.166687	0.168403	0.168838	0		[M+H]+	0.0861193	0.101133	0.112414
[M+H]+	0.138893	0.13015	0.146404	0.065247	0.0639815	0.0647841	0.130165	0.125525	0.134851	0		[M+H]+	0.113934	0.0863102	0.0867918
[M+H]+	0.0975535	0.0977225	0.0913913	0.0413607	0.0410378	0.0465722	0.199777	0.193255	0.191329	0		[M+H]+	0.0768248	0.0957958	0.128195
[M+H]+	0.135189	0.125386	0.137813	0.0567318	0.0556246	0.0624856	0.13807	0.152402	0.136298	0		[M+H]+	0.106644	0.0853934	0.096233
[M+H]+	0.13955	0.132759	0.14215	0.0765208	0.070184	0.0707249	0.119574	0.121026	0.127511	0		[M+H]+	0.117144	0.0868276	0.0828456
[M+H]+	0.114923	0.122606	0.128117	0.0521368	0.051414	0.0536261	0.157317	0.157716	0.162144	0		[M+H]+	0.100953	0.0874525	0.10662
[M+H]+	0.0791676	0.085961	0.0825482	0.0484099	0.0425853	0.0477244	0.235534	0.187244	0.190825	0		[M+H]+	0.0723064	0.108615	0.126023
[M+H]+	0.103758	0.104108	0.10033	0.0676211	0.0694227	0.0705319	0.158287	0.16457	0.161372	0		[M+H]+	0.0906863	0.0994137	0.108647
[M+H]+	0.108471	0.10326	0.106802	0.0476974	0.0480497	0.0513957	0.179785	0.173107	0.181432	0		[M+H]+	0.0859198	0.0930769	0.118179
[M+H]+	0.118381	0.112717	0.118384	0.0632749	0.0595232	0.0620644	0.15672	0.154286	0.15465	0		[M+H]+	0.0981252	0.0927694	0.102979
[M+H]+	0.145355	0.137419	0.137749	0.0638294	0.0648321	0.0681139	0.120179	0.128457	0.134064	0		[M+H]+	0.112999	0.0843751	0.0875072
[M+H]+	0.115048	0.11413	0.112072	0.0436108	0.0473571	0.0492354	0.173888	0.176104	0.168554	0		[M+H]+	0.0899376	0.0901602	0.114886
[M+H]+	0.110741	0.114869	0.106841	0.0502105	0.0492986	0.0508978	0.165926	0.181245	0.169971	0		[M+H]+	0.0906403	0.0887073	0.117072
[M+H]+	0.118097	0.123936	0.132629	0.0585493	0.0528268	0.0547938	0.146341	0.151615	0.161213	0		[M+H]+	0.105038	0.0846538	0.104276
[M+H]+	0.219994	0.161322	0.138811	0.0210023	0.0205647	0.0200669	0.208937	0.107728	0.101574	0		[M+H]+	0.107045	0.0831894	0.0697672
[M+H]+	0.135954	0.128611	0.133376	0.0880376	0.0789719	0.0893898	0.12513	0.111373	0.109157	0		[M+H]+	0.116675	0.0978305	0.07351
[M+H]+	0.0992856	0.0912575	0.0934018	0.0389198	0.0407227	0.0393515	0.204908	0.198636	0.193517	0		[M+H]+	0.0745264	0.094994	0.130718
[M+H]+	0.134256	0.133196	0.126043	0.0704749	0.0703242	0.068221	0.122083	0.139323	0.136077	0		[M+H]+	0.109905	0.0868762	0.0918002
[M+H]+	0.161868	0.174486	0.157206	0.083049	0.0794909	0.0887042	0.0809251	0.0876404	0.0866299	0		[M+H]+	0.138247	0.0830401	0.0580901
[M+H]+	0.108335	0.104809	0.107847	0.045884	0.0457023	0.0536632	0.180022	0.177634	0.176104	0		[M+H]+	0.0861799	0.0931291	0.117913
[M+H]+	0.147735	0.147322	0.142714	0.0818031	0.0791952	0.0795651	0.103194	0.108475	0.109996	0		[M+H]+	0.123946	0.0873182	0.0728237
[M+H]+	0.148688	0.150333	0.156681	0.0839131	0.0764087	0.0798263	0.0979171	0.101828	0.104406	0		[M+H]+	0.130309	0.0847173	0.0687446
[M+H]+	0.121401	0.116292	0.113776	0.0481852	0.0450494	0.0477856	0.159152	0.174007	0.174352	0		[M+H]+	0.0927509	0.0839958	0.11612
[M+H]+	0.131248	0.11267	0.131805	0.0478417	0.0514714	0.0599269	0.155129	0.152674	0.157235	0		[M+H]+	0.0974387	0.0888425	0.103303
[M+H]+	0.153099	0.156577	0.172132	0.0867101	0.0794224	0.0876127	0.0793672	0.097148	0.0879325	0		[M+H]+	0.138473	0.0821341	0.0616935
[M+H]+	0.136261	0.145539	0.158717	0.069417	0.0721252	0.0744619	0.10925	0.115936	0.117935	0.000357511		[M+H]+	0.124558	0.0852791	0.078076
[M+H]+	0.150687	0.14458	0.140158	0.049929	0.0510824	0.0497041	0.132417	0.143155	0.138287	0		[M+H]+	0.111556	0.0777344	0.0938142
[M+H]+	0.108586	0.115157	0.0987876	0.0458281	0.0509179	0.0543939	0.18387	0.16842	0.17404	0		[M+H]+	0.0865908	0.0963939	0.114153
[M+H]+	0.152653	0.169309	0.170695	0.103257	0.0957229	0.100997	0.0691724	0.067843	0.0703516	0		[M+H]+	0.147753	0.0886308	0.0460649
[M+H]+	0.147838	0.124453	0.119037	0.057984	0.0484899	0.0529704	0.176049	0.134673	0.138506	0		[M+H]+	0.100491	0.092503	0.0910597
[M+H]+	0.160615	0.170545	0.155785	0.0928939	0.0816392	0.0945858	0.0727519	0.0821118	0.0890726	0		[M+H]+	0.139741	0.0829923	0.0570614
[M+H]+	0.140754	0.136227	0.129185	0.0905269	0.0886872	0.0876819	0.105113	0.109024	0.112802	0		[M+H]+	0.118646	0.0938272	0.073942
[M+H]+	0.144477	0.133912	0.137071	0.0878116	0.0751559	0.0878273	0.116257	0.102651	0.114837	0		[M+H]+	0.119598	0.09308	0.0724962
[M+H]+	0.134696	0.138137	0.144681	0.0757483	0.075919	0.0800504	0.105267	0.125319	0.120182	0		[M+H]+	0.119522	0.0870788	0.0818337
[M+H]+	0.144751	0.132011	0.136743	0.0743713	0.0757016	0.0749273	0.115284	0.11655	0.129662	0		[M+H]+	0.114375	0.0886375	0.0820704
[M+H]+	0.1279	0.153568	0.137787	0.0827887	0.0866408	0.0832813	0.102679	0.106253	0.119101	0		[M+H]+	0.124715	0.0908671	0.0751181
[M+H]+	0.176235	0.161323	0.161884	0.0939583	0.0895654	0.0945482	0.0660487	0.0802627	0.076175	0		[M+H]+	0.139055	0.0833875	0.0521459
[M+H]+	0.120304	0.11825	0.119933	0.0493013	0.0527805	0.049612	0.154151	0.167163	0.168505	0		[M+H]+	0.0958282	0.0855145	0.111889
[M+H]+	0.173641	0.159852	0.17477	0.0162563	0.0133518	0.0155609	0.160332	0.156207	0.130029	0		[M+H]+	0.116959	0.0630816	0.0954122
[M+H]+	0.096456	0.08547	0.0826788	0.0435708	0.0380168	0.0395717	0.252827	0.178335	0.183073	0		[M+H]+	0.0705732	0.110139	0.12047
[M+H]+	0.169618	0.170668	0.172181	0.0915685	0.0958109	0.0922206	0.065347	0.0674619	0.0751242	0		[M+H]+	0.144806	0.0844595	0.0475287
[M+H]+	0.097432	0.13054	0.117826	0.0487098	0.0408478	0.0388573	0.16118	0.182207	0.1824	0		[M+H]+	0.0990253	0.080295	0.121536
[M+H]+	0.149099	0.144778	0.145728	0.0771983	0.0730253	0.0722398	0.106646	0.119634	0.111279	0.000372216		[M+H]+	0.122568	0.0839705	0.0770949
[M+H]+	0.163634	0.204306	0.191544	0.0908036	0.101311	0.101716	0.0526387	0.0474243	0.0466222	0		[M+H]+	0.162218	0.085222	0.0313488
[M+H]+	0.125347	0.135894	0.136544	0.0657408	0.0612844	0.0591289	0.137459	0.138366	0.140236	0		[M+H]+	0.112726	0.0859576	0.0928672
[M+H]+	0.125978	0.136346	0.133254	0.0633923	0.0577266	0.0656826	0.127655	0.145097	0.144869	0		[M+H]+	0.110997	0.0836879	0.0966554
[M+H]+	0.150147	0.142478	0.0847853	0.013541	0.0145222	0.0154971	0.151105	0.289066	0.138859	0		[M+H]+	0.080268	0.0603747	0.142642
[M+H]+	0.141117	0.138651	0.146002	0.104255	0.0995837	0.0987185	0.104739	0.0811435	0.0857899	0		[M+H]+	0.129636	0.101014	0.0556445
[M+H]+	0.168432	0.169823	0.161013	0.0939156	0.0961274	0.0906893	0.0671961	0.0773102	0.0753331	0.000159984		[M+H]+	0.141584	0.084671	0.0509344
[M+H]+	0.158294	0.156671	0.162698	0.0903594	0.0885902	0.0956555	0.073769	0.0889118	0.0850524	0		[M+H]+	0.136576	0.0860049	0.057988
[M+H]+	0.149987	0.136341	0.132529	0.0717813	0.0737961	0.0802049	0.103156	0.126973	0.125232	0		[M+H]+	0.11355	0.0857191	0.0840684
[M+H]+	0.0795985	0.0945452	0.0871836	0.0468397	0.0487431	0.0459697	0.221788	0.205479	0.169853	0		[M+H]+	0.0761895	0.1055	0.125111
[M+H]+	0.132808	0.155906	0.1777	0.0970238	0.0895148	0.101398	0.0775989	0.0867066	0.0813448	0		[M+H]+	0.143543	0.0895039	0.0560171
[M+H]+	0.139443	0.145278	0.16026	0.108308	0.0908175	0.093057	0.0821897	0.0863244	0.0943232	0		[M+H]+	0.137949	0.0886881	0.0602159
[M+H]+	0.170309	0.163374	0.167918	0.0933607	0.0969084	0.0958178	0.0728299	0.0693526	0.0701295	0		[M+H]+	0.141551	0.0885187	0.046494
[M+H]+	0.101693	0.0892029	0.0857355	0.0459731	0.0412547	0.0440191	0.235068	0.174183	0.18287	0		[M+H]+	0.0736371	0.106781	0.119018
[M+H]+	0.16538	0.171761	0.178236	0.0946243	0.0972728	0.0885123	0.0626158	0.0712243	0.0703735	0		[M+H]+	0.148207	0.0828003	0.0471993
[M+H]+	0.118495	0.124605	0.118463	0.0574069	0.0577373	0.0541934	0.150442	0.157857	0.160801	0		[M+H]+	0.100158	0.0874574	0.106219
[M+H]+	0.101112	0.114547	0.0949976	0.0525207	0.0550872	0.0507833	0.182469	0.174711	0.170356	0.00341534		[M+H]+	0.087355	0.0961133	0.116161
[M+H]+	0.163264	0.144033	0.153667	0.0884025	0.0801059	0.092392	0.0921605	0.0941548	0.0918206	0		[M+H]+	0.128701	0.0882195	0.0619918
[M+H]+	0.161198	0.137638	0.14236	0.0820752	0.0848656	0.0814836	0.10012	0.101894	0.108367	0		[M+H]+	0.120691	0.0888231	0.0700867
[M+H]+	0.123916	0.127757	0.112779	0.057177	0.0556025	0.0550062	0.158321	0.159408	0.150033	0		[M+H]+	0.0992379	0.0896432	0.103147
[M+H]+	0.11073	0.109801	0.0909057	0.0495655	0.0556156	0.0570383	0.189877	0.173642	0.162825	0		[M+H]+	0.083424	0.100844	0.112156
[M+H]+	0.12916	0.144111	0.139564	0.0565358	0.0520139	0.0605433	0.133831	0.138903	0.145339	0		[M+H]+	0.113404	0.0821295	0.0947471
[M+H]+	0.145579	0.148118	0.141672	0.0942502	0.0833557	0.0884605	0.0903548	0.110331	0.097879	0		[M+H]+	0.128013	0.0873903	0.0694034
[M+H]+	0.158362	0.163143	0.152268	0.086257	0.0938195	0.093906	0.0728218	0.0901708	0.0892519	0		[M+H]+	0.133889	0.0868491	0.0598076
[M+H]+	0.166809	0.140822	0.137597	0.0902671	0.0624829	0.082846	0.10902	0.102324	0.107832	0		[M+H]+	0.122895	0.0847829	0.0700522
[M+H]+	0.1678	0.155187	0.162108	0.0930186	0.0898682	0.0957265	0.0762912	0.0828196	0.0771815	0		[M+H]+	0.136771	0.0872953	0.0533337
[M+H]+	0.176692	0.180327	0.177748	0.0755966	0.069983	0.0735729	0.076166	0.0837568	0.0861583	0		[M+H]+	0.144557	0.0732406	0.0566384
[M+H]+	0.163839	0.15758	0.159186	0.0927518	0.0855501	0.0876432	0.0814684	0.0883025	0.0836793	0		[M+H]+	0.136506	0.0848872	0.0573272
[M+H]+	0.158347	0.160721	0.166082	0.08971	0.0969735	0.0963327	0.0717093	0.0813815	0.0787428	0		[M+H]+	0.138838	0.0883385	0.0533748
[M+H]+	0.19058	0.141226	0.145769	0.0402976	0.0383066	0.0340201	0.203582	0.100889	0.105329	0		[M+H]+	0.109098	0.0919697	0.0687395
[M+H]+	0.136946	0.14271	0.148651	0.0594441	0.062965	0.0582234	0.114324	0.143036	0.133702	0		[M+H]+	0.116935	0.0785042	0.0922457
[M+H]+	0.172464	0.176122	0.17782	0.0831893	0.091034	0.081354	0.0675746	0.079747	0.0706953	0		[M+H]+	0.14571	0.0799876	0.0501475
[M+H]+	0.146216	0.132846	0.129307	0.0675902	0.0709306	0.066993	0.1224	0.129195	0.134523	0		[M+H]+	0.109914	0.0867745	0.0879059
[M+H]+	0.113197	0.112556	0.114488	0.0544183	0.0463141	0.0511952	0.165547	0.161364	0.18092	0		[M+H]+	0.0938209	0.0876853	0.114095
[M+H]+	0.158163	0.142049	0.1503	0.0693079	0.0700236	0.065529	0.107094	0.119926	0.117607	0		[M+H]+	0.120552	0.0808823	0.0791776
[M+H]+	0.196418	0.203848	0.209192	0.112514	0.107932	0.114979	0.0166874	0.0190741	0.0193566	0		[M+H]+	0.175184	0.0798662	0.0128102
[M+H]+	0.130484	0.130362	0.132597	0.0680543	0.0722951	0.0762568	0.133716	0.12122	0.132873	0.00214245		[M+H]+	0.110338	0.0940893	0.0854117
[M+H]+	0.520539	0.0840295	0.0747982	0.0469925	0.0428444	0.0452752	0.0683708	0.0600643	0.0570862	0		[M+H]+	0.0686067	0.0521635	0.0390501
[M+H]+	0.14044	0.168427	0.191697	0.0954677	0.107094	0.100919	0.0667088	0.0595998	0.0696476	0		[M+H]+	0.151864	0.0915738	0.0430825
[M+H]+	0.186013	0.183378	0.186914	0.119992	0.12084	0.125794	0.0248001	0.029874	0.0223958	0		[M+H]+	0.163428	0.0904778	0.0174233
[M+H]+	0.171227	0.168497	0.1701	0.0988557	0.0914197	0.107526	0.0585276	0.0700391	0.063807	0		[M+H]+	0.145818	0.0858246	0.0446154
[M+H]+	0.162225	0.170903	0.176336	0.0932701	0.0792894	0.0826891	0.0730196	0.0777021	0.0845654	0		[M+H]+	0.146836	0.0783327	0.0540892
[M+H]+	0.181471	0.152979	0.167279	0.129752	0.134344	0.132457	0.0360045	0.0346822	0.031031	0		[M+H]+	0.150003	0.100935	0.0219044
[M+H]+	0.183394	0.159866	0.162554	0.0927274	0.0850213	0.0855354	0.0701859	0.0865729	0.0741435	0		[M+H]+	0.138383	0.0802475	0.0535721
[M+H]+	0.193479	0.220197	0.203385	0.129765	0.118023	0.126071	0	0.00413074	0.00494895	0		[M+H]+	0.184449	0.0813646	0.00302656
[M+K]+	0.198144	0.21486	0.206609	0.0688077	0.0744967	0.0740086	0.0515964	0.052486	0.0576728	0.00131906		[M+K]+	0.163426	0.0667006	0.0371593
[M+K]+	0.18543	0.252589	0.23402	0.0816731	0.0907332	0.110971	0.0143331	0.0165149	0.013735	0		[M+K]+	0.189427	0.0720126	0.0100833
[M+K]+	0.216167	0.281701	0.271514	0.0377428	0.0440951	0.0508914	0.0213029	0.0353489	0.0412375	0		[M+K]+	0.196986	0.0387631	0.0255288
[M+K]+	0.157311	0.177357	0.168558	0.0853876	0.10195	0.101697	0.0640302	0.0666604	0.0770477	0		[M+K]+	0.143768	0.0892258	0.0479027
[M+K]+	0.174893	0.2102	0.209816	0.08808	0.106872	0.126715	0.0291238	0.0266435	0.0276566	0		[M+K]+	0.169366	0.0875702	0.0181
[M+K]+	0.255448	0.30891	0.230127	0.0348583	0.0388025	0.0476124	0.0214889	0.0422928	0.0204602	0		[M+K]+	0.191298	0.0359679	0.0209177
[M+K]+	0.176152	0.215689	0.182959	0.0479776	0.0593078	0.0665147	0.0630956	0.090711	0.0975941	0		[M+K]+	0.148875	0.0629727	0.0627684
[M+K]+	0.158624	0.213683	0.203283	0.0765797	0.0876553	0.0959856	0.0381638	0.068058	0.0579676	0		[M+K]+	0.164515	0.0739349	0.0420085
[M+K]+	0.20457	0.272123	0.269683	0.0564775	0.0837942	0.0879876	0.00858186	0.00742182	0.00936141	0		[M+K]+	0.199428	0.0601212	0.00559441
[M+K]+	0.186299	0.232753	0.211808	0.0787526	0.0825661	0.0901099	0.0349764	0.0348969	0.0478374	0		[M+K]+	0.174438	0.0692175	0.0275781
[M+K]+	0.178236	0.212795	0.217144	0.0721805	0.0978013	0.0955267	0.0224378	0.0542109	0.0496686	0		[M+K]+	0.167373	0.0719219	0.0346265
[M+K]+	0.223421	0.260889	0.259049	0.0508192	0.0743297	0.0826514	0.0143314	0.0174212	0.0170878	0		[M+K]+	0.190252	0.0571042	0.011503
[M+K]+	0.189848	0.275722	0.264938	0.0550719	0.0630958	0.0663393	0.0193637	0.0328518	0.032769	0		[M+K]+	0.198577	0.0495996	0.0218736
[M+K]+	0.314096	0.261743	0.212875	0.0382354	0.0490206	0.0507603	0.0333198	0.0170891	0.0228601	0		[M+K]+	0.170951	0.0443669	0.0133164
[M+K]+	0.209927	0.281182	0.254694	0.0630393	0.0791747	0.0839563	0.0101436	0.00839412	0.00948935	0		[M+K]+	0.199638	0.0577582	0.00596116
[M+K]+	0.212201	0.274677	0.253916	0.0686721	0.0786169	0.0817239	0.0103929	0.00814136	0.0116588	0		[M+K]+	0.199088	0.0569112	0.00660005
[M+K]+	0.21006	0.272986	0.264024	0.0624234	0.0820916	0.0820064	0.0103172	0.00715235	0.00893922	0		[M+K]+	0.199811	0.0581384	0.00536386
[M+K]+	0.18761	0.26144	0.226432	0.0698884	0.0821241	0.0904658	0.0205236	0.0290387	0.0324765	0		[M+K]+	0.18592	0.0643712	0.0205051
[M+K]+	0.145619	0.160639	0.154365	0.0919054	0.0878109	0.101868	0.0912873	0.0754035	0.0911017	0		[M+K]+	0.135637	0.0936552	0.0555017
[M+K]+	0.125341	0.1447	0.156985	0.118962	0.120684	0.154942	0.065046	0.0607531	0.0525874	0		[M+K]+	0.140215	0.113558	0.0377802
[M+K]+	0.208573	0.277503	0.247482	0.0618603	0.0783528	0.0845246	0.0121449	0.0148171	0.0147432	0		[M+K]+	0.195615	0.0583408	0.00985341
[M+K]+	0.14161	0.154412	0.157003	0.0919941	0.12975	0.135747	0.0701974	0.058587	0.0606997	0		[M+K]+	0.13447	0.111898	0.0397622
[M+K]+	0.197653	0.206908	0.209919	0.0694458	0.0861443	0.100998	0.0392418	0.0429553	0.0467349	0		[M+K]+	0.162091	0.0754614	0.0298968
[M+K]+	0.286954	0.209552	0.247495	0.062136	0.0716919	0.0895174	0.0112764	0.0101468	0.011231	0		[M+K]+	0.173061	0.0574952	0.00712595
[M+K]+	0.280405	0.216313	0.23763	0.0542099	0.0785118	0.0999659	0.0118307	0.0111308	0.0100024	0		[M+K]+	0.169384	0.0634361	0.00704439
[M+K]+	0.198099	0.182723	0.222721	0.0822938	0.0884363	0.106249	0.0327918	0.037851	0.0488349	0		[M+K]+	0.162579	0.0758256	0.0288953
[M+K]+	0.210275	0.245368	0.249002	0.0610013	0.0690793	0.0811248	0.0254038	0.0288188	0.0299261	0		[M+K]+	0.185124	0.0585359	0.0195816
[M+K]+	0.212028	0.246483	0.221177	0.0883178	0.00537562	0.107837	0.0370239	0.0393982	0.0423593	0		[M+K]+	0.185326	0.0500787	0.0272525
[M+K]+	0.212494	0.282017	0.258914	0.0551502	0.0842984	0.107126	0	0	0	0		[M+K]+	0.198694	0.0638082	0
[M+K]+	0.250849	0.269133	0.246941	0.0549137	0.0658192	0.0863286	0.00995079	0.00753266	0.00853279	0		[M+K]+	0.190329	0.0540329	0.00535515
[M+K]+	0.150471	0.172881	0.154338	0.0654875	0.0898932	0.0813596	0.0925419	0.0871565	0.105872	0		[M+K]+	0.130902	0.0879315	0.0643429
[M+K]+	0.255321	0.28174	0.261941	0.045084	0.0605146	0.0658674	0.0110905	0.00958362	0.00885877	0		[M+K]+	0.196255	0.0458242	0.00614746
[M+K]+	0.179567	0.228907	0.229812	0.0792497	0.0775238	0.0873106	0.0361477	0.0373074	0.0441742	0		[M+K]+	0.179323	0.0669941	0.0271605
[M+K]+	0.257801	0.351802	0.27565	0.02477	0.0330045	0.0408167	0	0.00769883	0.00845711	0		[M+K]+	0.217407	0.0246071	0.00538532
[M+K]+	0.163879	0.197244	0.198648	0.0742634	0.0894603	0.0928466	0.0636176	0.0521262	0.0679151	0		[M+K]+	0.156719	0.0819748	0.0400138
[M+K]+	0.157398	0.208211	0.183124	0.08168	0.0907962	0.111137	0.0531281	0.0508551	0.0636709	0		[M+K]+	0.157672	0.0850204	0.0381753
[M+K]+	0.222678	0.240434	0.24166	0.0656935	0.062277	0.0811013	0.0222954	0.0294193	0.0344412	0		[M+K]+	0.182596	0.0552246	0.0212868
[M+K]+	0.137784	0.237103	0.231172	0.0590768	0.096645	0.0986452	0.0559874	0.0385905	0.0449968	0		[M+K]+	0.175784	0.0837592	0.0278624
[M+K]+	0.146935	0.196059	0.199799	0.0875495	0.0982361	0.0976727	0.049003	0.0553124	0.069433	0		[M+K]+	0.161136	0.0816373	0.0415818
[M+K]+	0.234239	0.259048	0.24654	0.0641634	0.0772909	0.0769778	0.0123341	0.0140866	0.015321	0		[M+K]+	0.189917	0.0555342	0.00980254
[M+K]+	0.17691	0.203699	0.190806	0.0409227	0.0411668	0.0624103	0.112533	0.0902734	0.0812787	0		[M+K]+	0.145142	0.0720368	0.057184
[M+K]+	0.170572	0.259113	0.208643	0.0569333	0.111567	0.182455	0	0.00504231	0.00567361	0		[M+K]+	0.174897	0.0980074	0.00357197
[M+K]+	0.216462	0.298659	0.304039	0.0393424	0.0442467	0.0561685	0	0.0184663	0.0226158	0		[M+K]+	0.214014	0.0334717	0.013694
[M+K]+	0.159829	0.190099	0.191814	0.0929091	0.0918493	0.0994557	0.0595696	0.0516904	0.0627839	0		[M+K]+	0.158274	0.0836249	0.0381581
[M+Na]+	0.0671768	0.0653947	0.0638446	0.141282	0.146104	0.132649	0.154888	0.109948	0.118713	0		[M+Na]+	0.0901737	0.144547	0.0762202
[M+Na]+	0.0825139	0.0844401	0.0902591	0.165044	0.159064	0.155167	0.0898159	0.0829889	0.0907072	0		[M+Na]+	0.113248	0.134682	0.0578987
[M+Na]+	0.0713565	0.0730113	0.0758856	0.161683	0.186178	0.166763	0.0855325	0.0920154	0.0875745	0		[M+Na]+	0.103527	0.146158	0.0598633
[M+Na]+	0.0892538	0.0943139	0.0932341	0.158831	0.174333	0.166804	0.0742764	0.0727126	0.0762411	0		[M+Na]+	0.11546	0.138471	0.0496512
[M+Na]+	0.0749208	0.073803	0.0731506	0.11584	0.115935	0.120305	0.167008	0.128362	0.130676	0		[M+Na]+	0.0875977	0.134416	0.0863459
[M+Na]+	0.0720141	0.0722819	0.0811603	0.201093	0.203678	0.218804	0.0534826	0.0452447	0.0522414	0		[M+Na]+	0.118178	0.158655	0.0324954
[M+Na]+	0.0905416	0.0803243	0.0822071	0.1615	0.171407	0.160883	0.0766536	0.0861796	0.0903046	0		[M+Na]+	0.10801	0.136314	0.0588281
[M+Na]+	0.0779033	0.0750709	0.0790906	0.172687	0.177149	0.16703	0.0809194	0.0807976	0.0893528	0		[M+Na]+	0.108949	0.141699	0.0567168
[M+Na]+	0.0742068	0.0727979	0.0738386	0.113066	0.116592	0.120613	0.171188	0.130418	0.127281	0		[M+Na]+	0.0865674	0.136131	0.0858995
[M+Na]+	0.0725734	0.0722883	0.0714302	0.170634	0.170539	0.178316	0.0792644	0.0963594	0.0885949	0		[M+Na]+	0.104784	0.142707	0.0616514
[M+Na]+	0.0674267	0.073995	0.0762182	0.159801	0.176648	0.168388	0.0982742	0.0837825	0.0954668	0		[M+Na]+	0.103338	0.14777	0.0597498
[M+Na]+	0.0869522	0.0854268	0.0896847	0.179146	0.187497	0.18459	0.0584663	0.0642495	0.063987	0		[M+Na]+	0.118086	0.143518	0.0427455
[M+Na]+	0.143106	0.134576	0.0969445	0.13879	0.12728	0.11988	0.057237	0.12138	0.0608067	0		[M+Na]+	0.123437	0.101466	0.0607288
[M+Na]+	0.0817254	0.0807425	0.0791205	0.167761	0.192624	0.17944	0.0636	0.0748902	0.080096	0		[M+Na]+	0.109208	0.145221	0.0516621
[M+Na]+	0.087125	0.0904207	0.0939731	0.190431	0.173635	0.175251	0.062129	0.0598374	0.067198	0		[M+Na]+	0.124941	0.137005	0.0423451
[M+Na]+	0.0877723	0.0884745	0.0860409	0.179319	0.179628	0.175334	0.0673703	0.0665648	0.0694953	0		[M+Na]+	0.117945	0.140778	0.0453534
[M+Na]+	0.0872166	0.0896863	0.0980078	0.166442	0.166458	0.165058	0.0773389	0.072613	0.0771786	0		[M+Na]+	0.118045	0.136285	0.0499305
[M+Na]+	0.0816573	0.097862	0.0993265	0.219947	0.18881	0.217692	0.0324849	0.033484	0.0287366	0		[M+Na]+	0.139045	0.146329	0.0207402
[M+Na]+	0.0652981	0.0676719	0.0665905	0.173444	0.163177	0.157064	0.117572	0.0898911	0.0992916	0		[M+Na]+	0.102569	0.145938	0.0630609
[M+Na]+	0.043497	0.0481257	0.0545777	0.20889	0.183268	0.219723	0.0946927	0.0707136	0.0765127	0		[M+Na]+	0.103864	0.165894	0.0490754
[M+Na]+	0.058984	0.0597366	0.0633988	0.204658	0.199601	0.190057	0.0770749	0.0725112	0.0739784	0		[M+Na]+	0.109264	0.155578	0.0488299
[M+Na]+	0.0882908	0.093379	0.0971846	0.193603	0.184416	0.183868	0.0483718	0.0574843	0.0534032	0		[M+Na]+	0.128055	0.138885	0.0369625
[M+Na]+	0.0992801	0.112069	0.117592	0.206177	0.195674	0.188552	0.0308367	0.0227835	0.0270363	0		[M+Na]+	0.145279	0.138354	0.0166066
[M+Na]+	0.0817161	0.0806328	0.0816924	0.182763	0.189752	0.176733	0.0614918	0.0731662	0.0720533	0		[M+Na]+	0.115029	0.142659	0.0484065
[M+Na]+	0.0814779	0.0647036	0.071128	0.196478	0.19396	0.188766	0.0570675	0.0734172	0.0730022	0		[M+Na]+	0.11077	0.146598	0.0488064
[M+Na]+	0.0793729	0.0857923	0.0892171	0.170858	0.177331	0.169867	0.0749567	0.0763355	0.0762698	0		[M+Na]+	0.115289	0.140718	0.0508684
[M+Na]+	0.0836307	0.0936471	0.0838367	0.169686	0.164126	0.159566	0.0788651	0.084154	0.0824879	0		[M+Na]+	0.115723	0.134186	0.0555473
[M+Na]+	0.0870411	0.0847845	0.0955758	0.163272	0.190294	0.169999	0.0402603	0.0841242	0.0846488	0		[M+Na]+	0.114544	0.133518	0.0562577
[M+Na]+	0.0950648	0.106731	0.108102	0.167165	0.182438	0.175195	0.0457497	0.058921	0.0606329	0		[M+Na]+	0.127333	0.134461	0.0398513
[M+Na]+	0.0778876	0.0725572	0.072572	0.14333	0.141468	0.139345	0.10538	0.123036	0.124423	0		[M+Na]+	0.0961532	0.128731	0.0824866
[M+Na]+	0.101329	0.108267	0.110015	0.179787	0.172032	0.172565	0.0383217	0.0567288	0.0609543	0		[M+Na]+	0.13269	0.12764	0.0392277
[M+Na]+	0.125601	0.144769	0.146613	0.0854166	0.0830216	0.0807622	0.108205	0.114211	0.1114	0		[M+Na]+	0.125599	0.0906629	0.0752038
[M+Na]+	0.166018	0.117392	0.122888	0.150432	0.143819	0.148133	0.0796876	0.0333951	0.0382366	0		[M+Na]+	0.130237	0.12388	0.0238772
[M+Na]+	0.0841367	0.0952973	0.0980017	0.218948	0.229633	0.193526	0.0331586	0.0227249	0.0245736	0		[M+Na]+	0.137416	0.152106	0.0157662
[M+Na]+	0.104807	0.0982044	0.103042	0.19294	0.197357	0.190864	0.039006	0.036132	0.0376475	0		[M+Na]+	0.131395	0.142409	0.0245932
[M+Na]+	0.099349	0.111675	0.119327	0.206086	0.192456	0.192566	0.02852	0.0220456	0.0279759	0		[M+Na]+	0.145696	0.137847	0.0166739
[M+Na]+	0.0626945	0.0620833	0.077053	0.168305	0.162205	0.169371	0.113373	0.0886124	0.0963029	0		[M+Na]+	0.102481	0.148316	0.0616384
[M+Na]+	0.0871595	0.0967591	0.103689	0.17513	0.163055	0.164907	0.0596899	0.0755994	0.0740108	0		[M+Na]+	0.125193	0.129217	0.0498701
[M+Na]+	0.101203	0.102497	0.12108	0.156468	0.191375	0.181346	0.0533321	0.0459538	0.0467459	0		[M+Na]+	0.126681	0.142018	0.0308999
[M+Na]+	0.10321	0.0973597	0.0896706	0.180713	0.160246	0.160707	0.0539414	0.0737704	0.0803826	0		[M+Na]+	0.122581	0.124965	0.0513843
[M+Na]+	0.0556941	0.0536666	0.0527111	0.187868	0.198957	0.205608	0.0846868	0.0810068	0.0798006	0		[M+Na]+	0.0980819	0.163084	0.0536025
[M+Na]+	0.0644294	0.0588544	0.0575111	0.219435	0.22041	0.195814	0.0527851	0.0641185	0.0663636	0.000278535		[M+Na]+	0.111933	0.156337	0.0435869
[M+Na]+	0.0895916	0.0911751	0.0955468	0.178284	0.167523	0.165795	0.0694408	0.0682073	0.0744362	0		[M+Na]+	0.121669	0.134253	0.0475478
[M+Na]+	0.0761705	0.0735103	0.0751724	0.114983	0.115398	0.121189	0.159495	0.130681	0.133401	0		[M+Na]+	0.0878886	0.132027	0.0880273
[M+Na]+	0.114702	0.108241	0.0992784	0.16594	0.174167	0.173911	0.0455634	0.0556492	0.0625484	0		[M+Na]+	0.124486	0.131214	0.0393992
[M+Na]+	0.131125	0.106318	0.119925	0.11355	0.11163	0.0961009	0.0909072	0.112869	0.117575	0		[M+Na]+	0.113264	0.0995461	0.0768145
[M+Na]+	0.0851987	0.0974032	0.0975092	0.220966	0.226403	0.195675	0.031196	0.0220566	0.023592	0		[M+Na]+	0.138626	0.151091	0.0152162
[M+Na]+	0.104626	0.0919997	0.11216	0.159299	0.140032	0.143002	0.108644	0.0684758	0.0717607	0		[M+Na]+	0.121153	0.130559	0.0467455
[M+Na]+	0.08026	0.075565	0.0868331	0.181296	0.173626	0.17151	0.0663721	0.0850364	0.0795013	0		[M+Na]+	0.114565	0.13717	0.0548459
[M+Na]+	0.0832021	0.0781575	0.0801661	0.191714	0.209632	0.188731	0.0524928	0.0550166	0.0608885	0		[M+Na]+	0.116679	0.150285	0.038635
[M+Na]+	0.0905443	0.0952343	0.086854	0.201377	0.188974	0.18293	0.0479425	0.0524775	0.053666	0		[M+Na]+	0.127822	0.139949	0.0353812
[M+Na]+	0.063771	0.0786011	0.0750597	0.179464	0.173298	0.17926	0.0775476	0.0848994	0.0880992	0		[M+Na]+	0.111042	0.143368	0.0576662
[M+Na]+	0.0795909	0.105863	0.106895	0.175425	0.174568	0.181257	0.0488793	0.0629353	0.0645872	0		[M+Na]+	0.129394	0.134901	0.0425075
[M+Na]+	0.0753712	0.0879265	0.0857561	0.136816	0.128885	0.143339	0.107946	0.117506	0.116454	0		[M+Na]+	0.103499	0.126723	0.0779868
[M+Na]+	0.0946555	0.101683	0.100818	0.178027	0.171918	0.169981	0.0526401	0.0649223	0.0653547	0		[M+Na]+	0.126843	0.131513	0.0434257
[M+Na]+	0.0754223	0.0761785	0.0739598	0.152514	0.154048	0.162299	0.0971279	0.112152	0.0962989	0		[M+Na]+	0.100884	0.137825	0.0694835
[M+Na]+	0.137694	0.0827629	0.0947118	0.1858	0.207735	0.19561	0.0416588	0.0258006	0.028226	0		[M+Na]+	0.121092	0.148335	0.0180089
[M+Na]+	0.127213	0.103793	0.118208	0.0535799	0.0472472	0.0535922	0.159233	0.174992	0.162142	0		[M+Na]+	0.0918601	0.0866907	0.112378
[M+Na]+	0.0773589	0.0790067	0.0660642	0.226036	0.211288	0.200335	0.0370233	0.0526964	0.0499935	0.000197828		[M+Na]+	0.123702	0.149549	0.0342959
[M+Na]+	0.111199	0.118765	0.118329	0.166478	0.178719	0.174791	0.0400645	0.0470583	0.0445959	0		[M+Na]+	0.134524	0.131191	0.0305514
[M+Na]+	0.151504	0.141033	0.146045	0.152446	0.140595	0.167424	0.0331627	0.0387884	0.0290015	0		[M+Na]+	0.146508	0.113727	0.0225966
[M+Na]+	0.0473931	0.0452665	0.0508361	0.213065	0.223316	0.213196	0.0755179	0.0647483	0.0666611	0		[M+Na]+	0.103056	0.170677	0.0438031
[M+Na]+	0.121081	0.126814	0.116604	0.130836	0.107041	0.102146	0.0753638	0.0993945	0.12072	0		[M+Na]+	0.124751	0.0948503	0.0733714
[M+Na]+	0.0626345	0.0586824	0.0629596	0.240806	0.227884	0.222752	0.0355107	0.045891	0.0428796	0		[M+Na]+	0.120816	0.162049	0.0295902
[M+Na]+	0.103176	0.114898	0.123898	0.179386	0.168222	0.169645	0.043232	0.0486419	0.0489015	0		[M+Na]+	0.139394	0.127033	0.0325145
[M+Na]+	0.0549031	0.0554151	0.0567158	0.243696	0.243947	0.226237	0.0368734	0.0420899	0.040123	0		[M+Na]+	0.118609	0.169019	0.0274043
[M+Na]+	0.105872	0.119063	0.115249	0.146658	0.139904	0.141197	0.0676876	0.0799972	0.084373	0		[M+Na]+	0.12699	0.116263	0.0547901
[M+Na]+	0.0793689	0.0699981	0.0784461	0.149188	0.16479	0.151278	0.104391	0.101782	0.100759	0		[M+Na]+	0.0992107	0.140153	0.0675134
[M+Na]+	0.0494041	0.044365	0.0369703	0.249318	0.265131	0.209442	0.0427743	0.0489438	0.0536511	0		[M+Na]+	0.110218	0.172449	0.0341983
[M+Na]+	0.0515865	0.0610486	0.0558747	0.245368	0.224863	0.257691	0.0255429	0.0407034	0.0373207	0		[M+Na]+	0.120764	0.169366	0.026008
[M+Na]+	0.05242	0.0498026	0.0511487	0.243436	0.249751	0.231147	0.0413757	0.037951	0.0429682	0		[M+Na]+	0.114796	0.174091	0.0269731
[M+Na]+	0.167039	0.096271	0.0982915	0.17985	0.187647	0.203383	0.0211288	0.0226969	0.0236918	0		[M+Na]+	0.124804	0.137386	0.0154629
[M+Na]+	0.1275	0.112632	0.106766	0.1685	0.174311	0.169026	0.0409181	0.0491268	0.0512208	0		[M+Na]+	0.129299	0.128085	0.0334492
[M+Na]+	0.0551004	0.0524955	0.0564362	0.24205	0.245897	0.233259	0.0338385	0.0379285	0.0429953	0		[M+Na]+	0.116994	0.170998	0.0269746
[M+Na]+	0.0614766	0.0792541	0.0862973	0.183919	0.19014	0.187343	0.0707783	0.0701229	0.0706678	0		[M+Na]+	0.11649	0.149421	0.0469303
[M+Na]+	0.0950216	0.0997178	0.0997685	0.185584	0.162534	0.168692	0.0509804	0.0699527	0.0677494	0		[M+Na]+	0.128357	0.127402	0.0459007
[M+Na]+	0.0593478	0.0673861	0.0707374	0.207334	0.228829	0.222558	0.0417276	0.0515852	0.0504947	0		[M+Na]+	0.115152	0.164372	0.0340267
[M+Na]+	0.0569683	0.0607791	0.0574819	0.220666	0.228033	0.239717	0.0397124	0.0493309	0.0473105	0		[M+Na]+	0.112976	0.169154	0.0322138
[M+Na]+	0.0487301	0.0474194	0.0482568	0.254983	0.228871	0.230706	0.0412241	0.0494512	0.0503583	0		[M+Na]+	0.116886	0.166934	0.0332698
[M+Na]+	0.070506	0.0657127	0.0702134	0.23248	0.202936	0.218874	0.0443298	0.0462348	0.048714	0		[M+Na]+	0.122802	0.15538	0.0316496
[M+Na]+	0.0890015	0.105947	0.0970989	0.186579	0.171236	0.16788	0.0547709	0.0635692	0.0639178	0		[M+Na]+	0.129875	0.131296	0.0424957
[M+Na]+	0.118194	0.121929	0.117991	0.196581	0.178727	0.19416	0.0206774	0.0252262	0.0265139	0		[M+Na]+	0.1455	0.131188	0.0172467
[M+Na]+	0.164087	0.152312	0.140622	0.1644	0.157859	0.154628	0.0182023	0.0238061	0.0240825	0		[M+Na]+	0.152445	0.11023	0.0159629
[M+Na]+	0.0983919	0.0958505	0.104519	0.165322	0.156243	0.160449	0.0391812	0.0960572	0.0839856	0		[M+Na]+	0.121897	0.118625	0.0600143
[M+Na]+	0.0764272	0.0742083	0.0786109	0.207752	0.223737	0.204435	0.0399837	0.0436565	0.0511892	0		[M+Na]+	0.120191	0.156052	0.0316152
[M+Na]+	0.0699668	0.05976	0.061317	0.22603	0.231808	0.218446	0.0477279	0.0425291	0.0424151	0		[M+Na]+	0.115702	0.165994	0.0283147
[M+Na]+	0.0495899	0.0493665	0.0538317	0.251513	0.230639	0.207528	0.0516491	0.0503321	0.0555501	0		[M+Na]+	0.118237	0.163272	0.0352941
[M+Na]+	0.099764	0.0737218	0.0746469	0.245341	0.220572	0.203974	0.0286678	0.026831	0.0264806	0		[M+Na]+	0.131237	0.151071	0.0177705
[M+Na]+	0.0550787	0.0607607	0.049737	0.24323	0.221085	0.238387	0.0420249	0.0464369	0.0432597	0		[M+Na]+	0.117909	0.167166	0.0298989
[M+Na]+	0.0696421	0.0654885	0.0710203	0.226381	0.233417	0.223466	0.0347636	0.036111	0.0397099	0		[M+Na]+	0.120963	0.163882	0.0252736
[M+Na]+	0.0771505	0.0735724	0.068709	0.24429	0.233918	0.241708	0.0188945	0.0204529	0.0213048	0		[M+Na]+	0.128857	0.16484	0.0139192
[M+Na]+	0.0999536	0.103133	0.10774	0.135974	0.136981	0.138434	0.0665805	0.10589	0.105314	0		[M+Na]+	0.115616	0.113999	0.0704013
[M+Na]+	0.0809763	0.0740138	0.0776478	0.178162	0.170222	0.175933	0.0582925	0.0957678	0.0889846	0		[M+Na]+	0.109941	0.134816	0.0615841
[M+Na]+	0.0592681	0.0620463	0.0693385	0.230444	0.228208	0.213907	0.0404483	0.049047	0.0472925	0		[M+Na]+	0.12061	0.160854	0.0321132
[M+Na]+	0.0608849	0.0751425	0.0669129	0.225795	0.220841	0.221904	0.0452536	0.0445307	0.0381114	0.000623567		[M+Na]+	0.122617	0.162666	0.0277552
[M+Na]+	0.0645341	0.0578263	0.0690026	0.180029	0.17776	0.164563	0.0923378	0.0890825	0.104864	0		[M+Na]+	0.102286	0.144887	0.0646489
[M+Na]+	0.10743	0.0952586	0.0927245	0.219344	0.19052	0.189429	0.0300162	0.0372853	0.0379924	0		[M+Na]+	0.135776	0.136655	0.0250926
[M+Na]+	0.149144	0.125721	0.115781	0.162649	0.160906	0.147094	0.0392149	0.0554127	0.0440778	0		[M+Na]+	0.134717	0.115738	0.0331635
[M+Na]+	0.126398	0.0978078	0.111031	0.191188	0.194434	0.196295	0.0347031	0.0232791	0.0248649	0		[M+Na]+	0.133342	0.14181	0.016048
[M+Na]+	0.0483225	0.0538487	0.0544695	0.250129	0.219345	0.234402	0.0424401	0.0483071	0.0487359	0		[M+Na]+	0.119482	0.165396	0.0323477
[M+Na]+	0.135307	0.152265	0.144325	0.175605	0.16424	0.164849	0.0249647	0.0189874	0.0194574	0		[M+Na]+	0.157398	0.118018	0.0128149
[M+Na]+	0.0648814	0.0744803	0.0884091	0.219727	0.220639	0.213076	0.0357916	0.0378466	0.0451497	0		[M+Na]+	0.127539	0.156502	0.0276654
[M+Na]+	0.0386591	0.0401836	0.0509222	0.251443	0.242713	0.230383	0.0447388	0.0460573	0.0548996	0		[M+Na]+	0.114183	0.172612	0.0336523
[M+Na]+	0.0706812	0.0717517	0.0689343	0.22266	0.220767	0.209451	0.0455276	0.0439375	0.0462899	0		[M+Na]+	0.121115	0.158582	0.0300758
[M+Na]+	0.0840988	0.0671457	0.0645057	0.261001	0.237086	0.239872	0.017062	0.0140664	0.0151617	0		[M+Na]+	0.130884	0.164674	0.00974271
[M+Na]+	0.0651261	0.0654316	0.0757754	0.217601	0.21792	0.206953	0.0477433	0.0521526	0.0512974	0		[M+Na]+	0.119603	0.157539	0.0344834
[M+Na]+	0.0429192	0.0432443	0.0462809	0.254358	0.263202	0.238197	0.0369481	0.038078	0.0367717	0		[M+Na]+	0.114628	0.179449	0.0249499
[M+Na]+	0.0446142	0.050287	0.0497146	0.247498	0.235805	0.240846	0.0421567	0.0460506	0.0430279	0		[M+Na]+	0.115833	0.172936	0.0296928
[M+Na]+	0.0735818	0.0688974	0.079827	0.254363	0.185697	0.226408	0.0367743	0.0353107	0.0391411	0		[M+Na]+	0.134362	0.149626	0.0248173
[M+Na]+	0.139652	0.0873603	0.109279	0.192577	0.220316	0.199068	0.0465648	0.00440258	0.000781158	0		[M+Na]+	0.129739	0.155316	0.00172791
[M+Na]+	0.0412633	0.0358859	0.0396289	0.300608	0.277752	0.264993	0.0145421	0.0113869	0.0139398	0		[M+Na]+	0.125374	0.185762	0.00844221
[M+Na]+	0.143374	0.116161	0.129054	0.216792	0.207424	0.187196	0	0	0	0		[M+Na]+	0.154002	0.13154	0
[M+Na]+	0.0719383	0.0715968	0.0775502	0.194865	0.196742	0.19831	0.0519823	0.062154	0.0748617	0		[M+Na]+	0.114671	0.149011	0.0456719
[M+Na]+	0.066933	0.0673104	0.0638935	0.226229	0.220569	0.219607	0.0395799	0.0516898	0.0427276	0.00146066		[M+Na]+	0.119144	0.159919	0.0319593
[M+Na]+	0.0729826	0.089094	0.0915677	0.213755	0.244005	0.251734	0.0139781	0.0109997	0.0118839	0		[M+Na]+	0.131472	0.169906	0.00762785
[M+Na]+	0.0900461	0.0957001	0.0955525	0.234477	0.220047	0.21542	0.0151532	0.016742	0.016863	0		[M+Na]+	0.14191	0.150206	0.0112017
[M+Na]+	0.06253	0.0581974	0.056633	0.225081	0.236398	0.24057	0.0400506	0.0394349	0.0411055	0		[M+Na]+	0.113304	0.172339	0.0268468
[M+Na]+	0.0544584	0.0804385	0.0872677	0.2245	0.235603	0.212357	0.0389666	0.0305338	0.035875	0		[M+Na]+	0.130735	0.162309	0.0221363
[M+Na]+	0.0462611	0.0471519	0.0579704	0.23938	0.239453	0.233387	0.0497293	0.0394596	0.0472076	0		[M+Na]+	0.114834	0.17419	0.0288891
[M+Na]+	0.0683867	0.0646372	0.0678315	0.227726	0.230382	0.221386	0.0378874	0.0441444	0.0376196	0		[M+Na]+	0.120065	0.163218	0.0272547
[M+Na]+	0.130614	0.108563	0.110566	0.170435	0.204674	0.169967	0.0326849	0.0374787	0.0350178	0		[M+Na]+	0.129855	0.135775	0.0241655
[M+Na]+	0.0510491	0.0564588	0.0568917	0.240345	0.237624	0.236955	0.0447455	0.0380125	0.0379185	0		[M+Na]+	0.117898	0.173108	0.0253103
[M+Na]+	0.0542067	0.0717301	0.0530238	0.264583	0.189483	0.207744	0.0654606	0.0364695	0.0573003	0		[M+Na]+	0.129779	0.154229	0.0312566
[M+Na]+	0.303009	0.302653	0.369818	0	0	0.0245204	0	0	0	0		[M+Na]+	0.224157	0.00817347	0
[M+NH4]+	0.127553	0.128043	0.131538	0.0375067	0.0371257	0.0366015	0.178178	0.164327	0.159127	0		[M+NH4]+	0.0990291	0.0839683	0.107818
[M+NH4]+	0.139543	0.108917	0.112732	0.0471048	0.0406081	0.0456619	0.17697	0.178146	0.150317	0		[M+NH4]+	0.0895848	0.0877466	0.109488
[M+NH4]+	0.125343	0.114099	0.116338	0.0459888	0.0455025	0.0488342	0.170802	0.162873	0.17022	0		[M+NH4]+	0.0921419	0.0883797	0.111031
[M+NH4]+	0.109832	0.111026	0.103012	0.0405585	0.0344004	0.0368131	0.184524	0.193935	0.1859	0		[M+NH4]+	0.0848654	0.0852457	0.126612
[M+NH4]+	0.147113	0.144758	0.134153	0.0444788	0.0351802	0.0399848	0.166226	0.134704	0.153402	0		[M+NH4]+	0.107797	0.0804637	0.0960351
[M+NH4]+	0.114561	0.11395	0.11483	0.0375687	0.0397187	0.0406307	0.168829	0.183612	0.186299	0		[M+NH4]+	0.0887831	0.0830595	0.123304
[M+NH4]+	0.112742	0.106254	0.11025	0.0368079	0.0319303	0.0374455	0.184387	0.191266	0.188918	0		[M+NH4]+	0.0844372	0.0845875	0.126728
[M+NH4]+	0.100654	0.100938	0.0961757	0.0307107	0.0289261	0.0338178	0.200196	0.209789	0.198792	0		[M+NH4]+	0.0759415	0.0876466	0.136194
[M+NH4]+	0.138039	0.141318	0.137141	0.0498555	0.0458218	0.0551792	0.129783	0.155333	0.14753	0		[M+NH4]+	0.109438	0.076928	0.100954
[M+NH4]+	0.131593	0.134267	0.136771	0.0385308	0.0400322	0.0370933	0.189313	0.142288	0.150111	0		[M+NH4]+	0.10319	0.088813	0.0974665
[M+NH4]+	0.0730416	0.0734074	0.092979	0.00894641	0.00882948	0.012338	0.257515	0.227401	0.245542	0		[M+NH4]+	0.0584443	0.0928941	0.157648
[M+NH4]+	0.100538	0.0976891	0.093421	0.0317185	0.0325622	0.031588	0.191467	0.213353	0.207663	0		[M+NH4]+	0.0742762	0.0852056	0.140339
[M+NH4]+	0.113572	0.108065	0.108527	0.0777517	0.0595875	0.0694519	0.16476	0.145441	0.152761	8.21213e-05		[M+NH4]+	0.0981146	0.0979332	0.0994281
[M+NH4]+	0.12443	0.114117	0.121592	0.0388508	0.0347182	0.0392691	0.167203	0.179467	0.180352	0		[M+NH4]+	0.09152	0.0803967	0.11994
[M+NH4]+	0.13378	0.13034	0.132265	0.0393416	0.039133	0.0386665	0.193415	0.14351	0.149549	0		[M+NH4]+	0.100649	0.0904047	0.0976864
[M+NH4]+	0.224445	0.141253	0.125919	0.0196425	0.0158467	0.0147395	0.231211	0.117596	0.109348	0		[M+NH4]+	0.0956048	0.0872656	0.0756478
[M+NH4]+	0.195502	0.134345	0.111304	0.0276077	0.0264782	0.0314683	0.194708	0.138169	0.140417	0		[M+NH4]+	0.0910856	0.0842183	0.0928622
[M+NH4]+	0.099544	0.0932188	0.0847601	0.0328095	0.0347071	0.0349697	0.204437	0.208086	0.207468	0		[M+NH4]+	0.0702628	0.0913712	0.138518
[M+NH4]+	0.1152	0.10836	0.10344	0.0408254	0.0453876	0.0462479	0.162802	0.187883	0.189855	0		[M+NH4]+	0.0842084	0.0848125	0.125912
[M+NH4]+	0.117282	0.119295	0.0708571	0.00876199	0.0100772	0.00918	0.166243	0.341491	0.156814	0		[M+NH4]+	0.0663046	0.0618333	0.166101
[M+NH4]+	0.115356	0.105812	0.107205	0.0421496	0.0425266	0.0391443	0.168953	0.189173	0.189681	0		[M+NH4]+	0.0850554	0.0835412	0.126285
[M+NH4]+	0.201957	0.131816	0.110705	0.0270935	0.0298589	0.0294248	0.192398	0.136846	0.139901	0		[M+NH4]+	0.0898714	0.0838941	0.0922488
[M+NH4]+	0.112298	0.117769	0.114348	0.044988	0.0479129	0.0446899	0.172037	0.171444	0.174512	0		[M+NH4]+	0.0923685	0.0882132	0.115319
[M+NH4]+	0.0928524	0.0950929	0.0853028	0.0314777	0.0336313	0.0334822	0.212708	0.208264	0.207189	0		[M+NH4]+	0.0706245	0.0932738	0.138484
[M+NH4]+	0.0776977	0.0779973	0.0847424	0.0302003	0.0247813	0.0260216	0.210983	0.23868	0.228897	0		[M+NH4]+	0.0643134	0.0872619	0.155859
[M+NH4]+	0.124384	0.113738	0.130314	0.0623089	0.0595242	0.0644189	0.133067	0.1524	0.159845	0		[M+NH4]+	0.10212	0.0856702	0.104082
[M+NH4]+	0.10273	0.107105	0.0966712	0.0327573	0.0288812	0.0278817	0.19005	0.204476	0.209449	0		[M+NH4]+	0.0788443	0.0822708	0.137975
[M+NH4]+	0.131574	0.13729	0.133124	0.0668142	0.0675621	0.0593941	0.134477	0.128522	0.141241	0		[M+NH4]+	0.11241	0.0871445	0.0899211
[M+NH4]+	0.133928	0.12416	0.130263	0.06619	0.0615551	0.0639067	0.139627	0.149496	0.130874	0		[M+NH4]+	0.106871	0.0883628	0.0934566
[M+NH4]+	0.11108	0.133929	0.134655	0.0638441	0.0574774	0.060659	0.144075	0.150973	0.143308	0		[M+NH4]+	0.110809	0.0874038	0.0980935
[M+NH4]+	0.164065	0.120875	0.113909	0.0348057	0.0324731	0.0332127	0.205059	0.14448	0.151121	0		[M+NH4]+	0.0898631	0.0902483	0.0985337
[M+NH4]+	0.02344	0.0730527	0.0699644	0.0334648	0.0345185	0.0337341	0.261109	0.230648	0.240069	0		[M+NH4]+	0.0588273	0.109787	0.156906
[M+NH4]+	0.171981	0.122819	0.117165	0.031634	0.0323723	0.0272176	0.202326	0.146938	0.147547	0		[M+NH4]+	0.0905393	0.0873052	0.0981617
[M+NH4]+	0.111103	0.13472	0.120997	0.0538455	0.0482425	0.0559901	0.154993	0.166408	0.153701	0		[M+NH4]+	0.103187	0.0864085	0.106703
[M+NH4]+	0.138198	0.133756	0.126247	0.0518018	0.0480133	0.0514198	0.140592	0.159631	0.150342	0		[M+NH4]+	0.103935	0.0800082	0.103324
[M+NH4]+	0.112426	0.129509	0.112031	0.0597797	0.0575656	0.0681441	0.158574	0.150485	0.151485	0		[M+NH4]+	0.10044	0.0947613	0.100657
[M+NH4]+	0.118282	0.123622	0.129611	0.0410136	0.0463922	0.039895	0.153141	0.168218	0.179826	0		[M+NH4]+	0.0980821	0.0798093	0.116015
[M+NH4]+	0.133764	0.130752	0.114815	0.0558459	0.0501191	0.0488645	0.153617	0.161071	0.151151	0		[M+NH4]+	0.100471	0.0842003	0.104074
[M+NH4]+	0.160683	0.134162	0.126291	0.0499446	0.0490613	0.0542747	0.149864	0.133467	0.142251	0		[M+NH4]+	0.103466	0.0844001	0.0919062
[M+NH4]+	0.121799	0.107027	0.125455	0.056514	0.0579242	0.0530778	0.167901	0.163767	0.146534	0		[M+NH4]+	0.0963318	0.0929678	0.103434
[M+NH4]+	0.0884562	0.0886033	0.0592327	0.0163568	0.0174562	0.0182607	0.226364	0.255989	0.229282	0		[M+NH4]+	0.0547309	0.0873602	0.161757
[M+NH4]+	0.0511641	0.0618112	0.0341235	0.047683	0.0521283	0.048211	0.257791	0.22065	0.226438	0		[M+NH4]+	0.0478726	0.119377	0.149029
[M+NH4]+	0.130158	0.125893	0.124736	0.060602	0.0524347	0.0620433	0.15257	0.146293	0.145271	0		[M+NH4]+	0.103744	0.0890159	0.0971878
[M+NH4]+	0.119484	0.127908	0.12011	0.0417021	0.0327104	0.0362111	0.166067	0.179301	0.176506	0		[M+NH4]+	0.0965736	0.0783296	0.118602
[M+NH4]+	0.137822	0.119496	0.122103	0.0338996	0.0309983	0.0307957	0.198823	0.156527	0.169535	0		[M+NH4]+	0.0918329	0.0868724	0.108688
[M+NH4]+	0.122106	0.131891	0.133769	0.0560394	0.0473515	0.0506518	0.161306	0.151363	0.145523	0		[M+NH4]+	0.107233	0.0864363	0.0989621
[M+NH4]+	0.109465	0.125223	0.131387	0.055206	0.0543023	0.0588619	0.156604	0.147274	0.161675	0		[M+NH4]+	0.103939	0.0899229	0.102983
[M+NH4]+	0.0862816	0.0846833	0.0608045	0.046083	0.0374773	0.0333946	0.232098	0.219876	0.199302	0		[M+NH4]+	0.0638569	0.10099	0.139726
[M+NH4]+	0.131691	0.137084	0.138083	0.0630922	0.0585757	0.0623563	0.133434	0.13898	0.136703	0		[M+NH4]+	0.112753	0.0847886	0.0918945
[M+NH4]+	0.0988134	0.0990263	0.0913419	0.0347938	0.0334611	0.0227101	0.190842	0.218702	0.21031	0		[M+NH4]+	0.075054	0.0823378	0.143004
[M+NH4]+	0.0924774	0.103258	0.117545	0.0544314	0.0591841	0.0434456	0.186884	0.166679	0.176096	0		[M+NH4]+	0.0917448	0.0965047	0.114258
[M+NH4]+	0.152547	0.146875	0.13141	0.0436566	0.0347044	0.0405089	0.165311	0.13607	0.148918	0		[M+NH4]+	0.107314	0.0801746	0.0949958
[M+NH4]+	0.119201	0.13458	0.122763	0.0637678	0.0516118	0.0526896	0.160282	0.144787	0.150317	0		[M+NH4]+	0.107037	0.0881945	0.0983681
[M+NH4]+	0.147584	0.123883	0.124177	0.0680048	0.0503559	0.0607339	0.147814	0.127885	0.149562	0		[M+NH4]+	0.105355	0.0863014	0.0924822
[M+NH4]+	0.10818	0.108051	0.097453	0.063756	0.0514508	0.0495227	0.174036	0.176843	0.166794	0.00391371		[M+NH4]+	0.0897535	0.0916699	0.11585
[M+ACN+NH4]+	0.016769	0.0138506	0.0105853	0.00241832	0.00255381	0.00256114	0.52095	0.206515	0.223797	0		[M+ACN+NH4]+	0.00895141	0.175355	0.143437
[M+ACN+NH4]+	0	0	0	0.00128522	0	0	0.315219	0.340999	0.342497	0		[M+ACN+NH4]+	0.000428408	0.105073	0.227832
[M+ACN+NH4]+	0.00410757	0.00362339	0.00524676	0.00239698	0.00287803	0.00240046	0.318528	0.302055	0.358764	0		[M+ACN+NH4]+	0.00375571	0.107935	0.220273
[M+ACN+NH4]+	0.00564725	0.0035871	0	0.00219935	0	0	0.317022	0.337873	0.333671	0		[M+ACN+NH4]+	0.00192882	0.105674	0.223848
[M+ACN+NH4]+	0	0	0	0	0	0	0.390682	0.279915	0.329403	0		[M+ACN+NH4]+	0	0.130227	0.203106
[M+ACN+NH4]+	0	0	0	0	0	0	0.31581	0.327287	0.356903	0		[M+ACN+NH4]+	0	0.10527	0.228063
[M+ACN+NH4]+	0	0.00603869	0.00705244	0.00327924	0.00428926	0	0.318044	0.340362	0.320934	0		[M+ACN+NH4]+	0.00545679	0.107445	0.220432
[M+ACN+NH4]+	0.00330729	0.00275241	0.00312203	0.00314751	0.00489442	0.00483752	0.327104	0.327984	0.320088	0.00276286		[M+ACN+NH4]+	0.00300732	0.112279	0.216945
[M+ACN+NH4]+	0	0	0	0	0	0	0.295584	0.315295	0.389121	0		[M+ACN+NH4]+	0	0.0985279	0.234805
[M+ACN+NH4]+	0	0	0	0.00747949	0	0	0.287368	0.365734	0.339418	0		[M+ACN+NH4]+	0.00249316	0.0957894	0.235051
[M+ACN+NH4]+	0.00378104	0.00368615	0	0.00415507	0.00285849	0.00236161	0.299813	0.344537	0.338807	0		[M+ACN+NH4]+	0.00261374	0.101678	0.227781
[M+ACN+NH4]+	0	0	0	0	0	0	0.338826	0.340647	0.320527	0		[M+ACN+NH4]+	0	0.112942	0.220391
[M+ACN+NH4]+	0	0.0035298	0	0	0	0	0.242938	0.393294	0.360238	0		[M+ACN+NH4]+	0.0011766	0.0809794	0.251177
[M+ACN+NH4]+	0.00879612	0.00462378	0.00646914	0	0	0	0.232809	0.404154	0.343148	0		[M+ACN+NH4]+	0.00369764	0.0776029	0.249101
[M+ACN+NH4]+	0	0.00377949	0	0	0	0	0.283669	0.372818	0.339733	0		[M+ACN+NH4]+	0.00125983	0.0945563	0.237517
[M+ACN+NH4]+	0	0	0	0	0	0	0.257287	0.359624	0.383089	0		[M+ACN+NH4]+	0	0.0857624	0.247571
[M+ACN+NH4]+	0	0	0	0	0	0.00373014	0.182627	0.398381	0.415262	0		[M+ACN+NH4]+	0	0.062119	0.271214
[M+ACN+NH4]+	0.00693156	0.00941233	0.0062121	0	0	0.0042114	0.312063	0.323316	0.337854	0		[M+ACN+NH4]+	0.00520814	0.105425	0.22039
[M+ACN+NH4]+	0	0	0	0	0	0	0.38363	0.274129	0.34224	0		[M+ACN+NH4]+	0	0.127877	0.205457
[M+ACN+NH4]+	0	0	0	0	0	0	0.352357	0.32885	0.318793	0		[M+ACN+NH4]+	0	0.117452	0.215881
[M+ACN+NH4]+	0.00975422	0	0.0093363	0	0	0	0.285212	0.335937	0.359761	0		[M+ACN+NH4]+	0.0031121	0.0950705	0.231899
[M+ACN+NH4]+	0	0.0123022	0	0	0	0	0.320185	0.331816	0.335697	0		[M+ACN+NH4]+	0.00410073	0.106728	0.222504
[M+ACN+NH4]+	0	0	0	0	0	0	0.346071	0.356449	0.29748	0		[M+ACN+NH4]+	0	0.115357	0.217976
[M+ACN+NH4]+	0	0	0	0	0	0	0.261399	0.376819	0.361782	0		[M+ACN+NH4]+	0	0.0871331	0.2462
[M+ACN+NH4]+	0	0	0	0	0	0	0.275725	0.398534	0.325741	0		[M+ACN+NH4]+	0	0.0919082	0.241425
[M+ACN+NH4]+	0	0	0	0	0	0	0.304128	0.467625	0.228247	0		[M+ACN+NH4]+	0	0.101376	0.231957
[M+ACN+NH4]+	0	0	0	0	0	0	0.336648	0.322715	0.340637	0		[M+ACN+NH4]+	0	0.112216	0.221117
[M+ACN+NH4]+	0	0.0132413	0.00760453	0	0	0	0.306391	0.344577	0.328186	0		[M+ACN+NH4]+	0.0069486	0.10213	0.224255
[M+ACN+NH4]+	0	0	0	0	0	0	0.308848	0.334088	0.357064	0		[M+ACN+NH4]+	0	0.102949	0.230384
[M+ACN+NH4]+	0	0	0	0	0	0.0300199	0.190979	0.380789	0.398212	0		[M+ACN+NH4]+	0	0.0736663	0.259667
[M+ACN+NH4]+	0	0	0	0	0	0	0.266943	0.372389	0.360668	0		[M+ACN+NH4]+	0	0.0889811	0.244352

## Sheet: Figure4ab
		Figure 4a			Figure 4b		Related absolute number:
					Ratio [%] of library annotations propagated through IIMN normalized by the total number of library matches			Nodes with MS2 library match	Nodes with ion identity	Unannotated nodes with MS2 and ion identity connected to a node with library match (for propagation)
		Nodes with MS2 spectrum and … [%]					Total nodes with MS2
Dataset	MassIVE ID	… Ion identity	… MS2 library match
1	MSV000084118	24.7	22.5		50.7		1876	422	463	214
2	MSV000084045	15.8	3.6		32.3		852	31	135	10
3	MSV000082081	7.5	2.3		11.6		1858	43	140	5
4	MSV000084134	35.1	1.1		325		359	4	126	13
5	MSV000082045	1.9	3.9		14.2		3816	148	74	21
6	MSV000084056	6.6	1.7		0		948	16	63	0
7	MSV000084007	2.8	0		0		2127	0	60	0
8	MSV000084024	5.4	4.4		5.9		2312	101	124	6
9	MSV000084170	29.5	9.1		50.9		1933	175	570	89
10	MSV000082630	22.4	7.4		46		1346	100	301	46
11	MSV000084099	1.8	23.1		4.5		1154	267	21	12
12	MSV000084101	3	22.4		3.6		5336	1197	159	43
13	MSV000083729	13.3	3		43.4		9438	281	1258	122
14	MSV000083772	4.4	3.4		7.1		5431	184	237	13
15	MSV000084116	14.2	2.4		37.3		5959	142	847	53
16	MSV000084119	16.4	4.7		38		4404	205	723	78
17	MSV000084158	22.7	4.1		27.3		6224	256	1414	70
18	MSV000083601	15.4	2.2		36.6		4229	93	650	34
19	MSV000084063	15.2	0.2		0		652	1	99	0
20	MSV000084107	12	11.1		26.9		1074	119	129	32
21	MSV000084008	8.7	8.1		16.9		803	65	70	11
22	MSV000081832	6.9	4		0		321	13	22	0
23	MSV000084112	9.3	7.5		16.1		2316	174	215	28
24	MSV000084148	3.7	0.7		18.8		2228	16	82	3

## Sheet: Figure4c
Figure 4c
Dataset	1	2	3	4	5	6	7	8	9	10	11	12	13	14	15	16	17	18	19	20	21	22	23	24
Massive ID	MSV000084118	MSV000084045	MSV000082081	MSV000084134	MSV000082045	MSV000084056	MSV000084007	MSV000084024	MSV000084170	MSV000082630	MSV000084099	MSV000084101	MSV000083729	MSV000083772	MSV000084116	MSV000084119	MSV000084158	MSV000083601	MSV000084063	MSV000084107	MSV000084008	MSV000081832	MSV000084112	MSV000084148
Number of Ion Identities
[M+H]+	92	41	37	42	26	22	29	33	135	99	4	36	291	120	211	174	279	200	27	24	25	8	51	21
[M+2H]2+	5	22	19	0	1	1	2	6	9	0	0	1	3	0	8	12	7	29	0	0	1	0	2	0
All [M-nH2O+H]+	66	11	3	33	4	5	21	6	136	48	7	28	219	75	103	44	72	85	11	18	10	2	22	34
[2M+H]+	4	1	3	1	1	0	1	14	52	0	1	3	20	2	11	11	6	18	0	12	2	0	7	4
[M+Na]+	125	43	37	49	29	45	32	38	144	119	6	48	366	109	320	176	528	222	34	26	14	5	58	19
[M-H+2Na]+	19	11	10	1	0	0	6	0	0	12	0	1	37	3	14	7	0	0	3	2	2	0	1	2
[2M+Na]+	35	0	6	3	7	3	4	19	61	9	2	18	69	3	20	19	17	20	0	4	5	0	13	0
[M+NH4]+	56	15	12	25	0	46	2	7	70	33	0	10	239	117	195	179	475	163	29	16	1	4	50	19
[M+K]+	46	7	5	13	0	20	0	0	6	0	0	1	30	3	10	8	8	49	18	12	1	0	9	8
[M+Ca]2+	19	10	0	0	0	0	5	6	5	0	0	7	8	0	1	2	0	7	0	1	0	0	1	0
[M-H2O+H]+	46	8	2	17	4	4	17	6	68	39	6	22	130	50	60	30	72	44	5	10	7	2	14	13
[M-2H2O+H]+	16	2	1	10	0	1	2	0	43	9	1	6	59	22	41	12	0	21	3	5	3	0	8	14
[M-3H2O+H]+	4	1	0	5	0	0	2	0	24	0	0	0	25	2	2	2	0	13	2	3	0	0	0	5
[M-4H2O+H]+	0	0	0	1	0	0	0	0	1	0	0	0	5	1	0	0	0	7	1	0	0	0	0	2

## Sheet: Figure6
Figure 6: Analysis of library coverage
	MoNA LC-MS pos				Selected GNPS libraries				MSMS-Chooser libraries				New IIMN-based libraries
Ion identity	Entries	Relative		Ion identity	Entries	Relative		Ion identity	Entries	Relative		Ion identity	Entries	Relative
[M+H]+	51003	0.655473		[M+H]+	13322	0.647705		Sum of all multimers (2M)	634	0.263727		[M+H]+	626	0.235604
[M+Na]+	8697	0.111771		[M+Na]+	2418	0.117561		[M+Na]+	459	0.190932		Sum of all multimers (2M)	578	0.217539
[M+NH4]+	5891	0.0757091		[M+NH4]+	1194	0.0580513		[M+H]+	451	0.187604		[M+Na]+	448	0.168611
[M+K]+	5226	0.0671627		[M-H2O+H]+	1112	0.0540646		Anions	309	0.128536		[M+NH4]+	345	0.129846
No annotation	2420	0.031101		Anion	1033	0.0502236		[M-H2O+H]+	304	0.126456		[M-H2O+H]+	263	0.0989838
Anions	2379	0.0305741		Sum of all multimers (2M)	653	0.0317483		Other in-source fragments	236	0.0981697		Other in-source fragments	138	0.0519383
[M-H2O+H]+	1066	0.0136999		[M+2H]2+	251	0.0122034		[M+K]+	11	0.00457571		[M+K]+	126	0.0474219
[M]+	670	0.00861061		Other in-source fragments	227	0.0110366						[M+2H]2+	7	0.00263455
[M+2H]2+	244	0.0031358		[M+K]+	134	0.00651497
Sum of all multimers (2M)	66	0.000848209		[M]+	31	0.0015072
Other in-source fragments	42	0.000539769		No annotation	18	0.000875146

## Sheet: SIFigure5
Supplementary Figure 5: Compound annotation densities for maximum distances over 1 to 5 edges to an annotated node
FBMN annotation density [%]
n edges	MSV000084118	MSV000084045	MSV000082081	MSV000084134	MSV000082045	MSV000084056	MSV000084007	MSV000084024	MSV000084170	MSV000082630	MSV000084099	MSV000084101	MSV000083729	MSV000083772	MSV000084116	MSV000084119	MSV000084158	MSV000083601	MSV000084063	MSV000084107	MSV000084008	MSV000081832	MSV000084112	MSV000084148
1	33.6	10.2	7.2	5.6	8.7	3.9	0	10.2	20.6	13.8	32.1	33.4	6.3	7	5.9	10.1	7.6	4.4	0.3	22.4	15.7	13.4	15.9	1.9
2	36	12.9	10.4	6.4	11.5	5.1	0	13.1	26.7	17.2	36.8	39.1	9.3	8.7	8.3	14.2	9.6	5	0.5	31.5	20.2	22.4	22.9	2.7
3	37.2	16.1	11.7	6.4	13.1	5.4	0	15.8	30.8	18.7	39.7	42.1	11.3	9.6	10.3	16.8	11.2	5.4	0.8	35.6	22.8	29.3	27.5	4
4	38.1	18.7	12.5	6.4	14	5.5	0	16.9	33.5	20.5	41.9	43.9	12.2	10.5	11.7	19.1	12.5	5.7	2.3	36.9	24.5	37.1	29.6	5.3
5	38.6	19.5	13.1	6.4	14.3	5.5	0	17.9	35.6	22	44.4	45.1	12.7	11.5	12.8	20.5	13.5	5.8	3.7	37.3	25.7	43	30.9	6
IIMN (FBMN+IIN) annotation density [%]
n edges	MSV000084118	MSV000084045	MSV000082081	MSV000084134	MSV000082045	MSV000084056	MSV000084007	MSV000084024	MSV000084170	MSV000082630	MSV000084099	MSV000084101	MSV000083729	MSV000083772	MSV000084116	MSV000084119	MSV000084158	MSV000083601	MSV000084063	MSV000084107	MSV000084008	MSV000081832	MSV000084112	MSV000084148
1	41.8	11	7.5	8.9	9	3.9	0	10.5	24.3	16.3	32.8	34	7.3	7.2	6.6	11.4	8.5	5.1	0.3	24.6	16.6	13.4	16.9	2
2	45.7	14.2	11.3	11.4	11.9	5.1	0	13.5	37.4	21.1	38.6	40.6	11.3	9.3	10	18.1	12.3	6.4	0.5	35.8	22.2	22.4	25	2.9
3	46.6	18.1	14	13.1	13.6	5.4	0	17.1	46.1	23.4	42.3	44.5	14.4	10.4	13.8	24.5	15.6	7	0.8	42.4	25.9	29.6	30.7	4.1
4	47.7	21	16.4	13.9	14.9	5.5	0	18.9	51.4	25.5	44.5	47	16.3	11.3	17.6	30.7	18.3	7.6	2.3	46.3	29	38.3	34	5.5
5	48.3	23.6	19.1	13.9	15.9	5.5	0	21	54.4	27.6	46.4	48.4	17.5	12.7	21.3	34.3	20.4	8.7	3.7	48.6	32.5	44.9	36	6.1
Increase of annotation density [%]
n edges	MSV000084118	MSV000084045	MSV000082081	MSV000084134	MSV000082045	MSV000084056	MSV000084007	MSV000084024	MSV000084170	MSV000082630	MSV000084099	MSV000084101	MSV000083729	MSV000083772	MSV000084116	MSV000084119	MSV000084158	MSV000083601	MSV000084063	MSV000084107	MSV000084008	MSV000081832	MSV000084112	MSV000084148
1	8.2	0.8	0.3	3.3	0.3	0	0	0.3	3.7	2.5	0.7	0.6	1	0.2	0.7	1.3	0.9	0.7	0	2.2	0.9	0	1	0.1
2	9.7	1.3	0.9	5	0.4	0	0	0.4	10.7	3.9	1.8	1.5	2	0.6	1.7	3.9	2.7	1.4	0	4.3	2	0	2.1	0.2
3	9.4	2	2.3	6.7	0.5	0	0	1.3	15.3	4.7	2.6	2.4	3.1	0.8	3.5	7.7	4.4	1.6	0	6.8	3.1	0.3	3.2	0.1
4	9.6	2.3	3.9	7.5	0.9	0	0	2	17.9	5	2.6	3.1	4.1	0.8	5.9	11.6	5.8	1.9	0	9.4	4.5	1.2	4.4	0.2
5	9.7	4.1	6	7.5	1.6	0	0	3.1	18.8	5.6	2	3.3	4.8	1.2	8.5	13.8	6.9	2.9	0	11.3	6.8	1.9	5.1	0.1

## Sheet: SITable2
Supplementary Table 2											Related absolute number:
		Library matches [%]	Ion identities [%]	Ion identities with MS2 [%]	Library matches with ion identity [%]	Singletons (only FBMN edges) [%]	Singletons (all edges) [%]	Reduced singletons [%]	Nodes reduced by IIN [%]			Nodes with MS2 library match	Nodes with MS2 library match and ion identity	Ion identities	Ion identities with MS2
											Total nodes with MS2
Dataset	MassIVE ID
1	MSV000084118	22.4947	7.03625	27.452	24.6802	53.9	41.6	12.3	19.8		1876	422	132	515	463
2	MSV000084045	3.6385	0.586854	23.2394	15.8451	40.1	34.5	5.6	11.4		852	31	5	198	135
3	MSV000082081	2.31432	0.107643	7.53498	7.53498	46.2	43.4	2.8	6		1858	43	2	140	140
4	MSV000084134	1.11421	0.835655	49.3036	35.0975	90.8	60.7	30.1	22.8		359	4	3	177	126
5	MSV000082045	3.87841	0.209644	1.9392	1.9392	31.6	30.7	0.9	1.4		3816	148	8	74	74
6	MSV000084056	1.68776	0	16.2447	6.64557	58.2	55	3.2	3.2		948	16	0	154	63
7	MSV000084007	0	0	5.45369	2.82087	23.5	23.4	0.1	2.2		2127	0	0	116	60
8	MSV000084024	4.36851	0.129758	5.79585	5.36332	33.3	31.4	1.9	3.7		2312	101	3	134	124
9	MSV000084170	9.05329	3.36265	36.4718	29.4878	35.4	27.6	7.8	22.1		1933	175	65	705	570
10	MSV000082630	7.42942	2.74889	24.74	22.3626	47.8	41.3	6.5	16.2		1346	100	37	333	301
11	MSV000084099	23.1369	0.606586	1.90641	1.81976	22.6	22.4	0.2	1.2		1154	267	7	22	21
12	MSV000084101	22.4325	0.468516	3.18591	2.97976	33.7	32.8	0.9	2.2		5336	1197	25	170	159
13	MSV000083729	2.97733	0.508582	13.8907	13.3291	49.4	43.9	5.5	9.7		9438	281	48	1311	1258
14	MSV000083772	3.38796	0.220954	8.70926	4.36384	37.9	36.6	1.3	2.2		5431	184	12	473	237
15	MSV000084116	2.38295	0.436315	15.8919	14.2138	32.1	28.6	3.5	11.1		5959	142	26	947	847
16	MSV000084119	4.65486	1.0445	16.4169	16.4169	32.6	28.6	4	12.4		4404	205	46	723	723
17	MSV000084158	4.11311	0.674807	22.7185	22.7185	44.1	32.8	11.3	14.3		6224	256	42	1414	1414
18	MSV000083601	2.1991	0.354694	20.4304	15.3701	62	52.8	9.2	10.1		4229	93	15	864	650
19	MSV000084063	0.153374	0	18.7117	15.184	53.8	46.3	7.5	10.1		652	1	0	122	99
20	MSV000084107	11.0801	2.70019	13.594	12.0112	26.4	24.3	2.1	10.1		1074	119	29	146	129
21	MSV000084008	8.09465	1.24533	8.71731	8.71731	42	39.9	2.1	6.5		803	65	10	70	70
22	MSV000081832	4.04984	0	6.85358	6.85358	30.8	29	1.8	5.6		321	13	0	22	22
23	MSV000084112	7.51295	0.388601	9.67185	9.28325	29.9	28.2	1.7	6.8		2316	174	9	224	215
24	MSV000084148	0.718133	0.224417	7.63016	3.68043	82.5	80	2.5	1.8		2228	16	5	170	82
	Mean	6.3697	0.995451	15.271	12.4466	43.3583	38.1583	5.2	8.87083
	Median	3.96413	0.452415	13.7423	10.6472	39	33.65	3	8.25
	Min	0	0	1.90641	1.81976	22.6	22.4	0.1	1.2
	Max	23.1369	7.03625	49.3036	35.0975	90.8	80	30.1	22.8
